# Supplementary material for: Integrating theory and machine learning to reveal determinants of plasmid copy number
Source: Nat Commun. 2026 Apr 22;17:5539. doi: 10.1038/s41467-026-72303-0 (PMC13287686; doi:10.1038/s41467-026-72303-0)
Supplement: Supplementary file 4 — Source Data [file 41467_2026_72303_MOESM4_ESM.xlsx]

## Sheet: Fig2B
feature_set	replicate	r2	spearman	mae	mse
plasmid_length	1	0.646106	0.701988	0.449531	0.450718
plasmid_length	2	0.632606	0.701284	0.463087	0.456675
plasmid_length	3	0.614728	0.719736	0.452085	0.439938
plasmid_length	4	0.597054	0.690463	0.469905	0.472054
plasmid_length	5	0.614396	0.709503	0.465546	0.472959
plasmid_length	6	0.590574	0.695609	0.464561	0.489785
plasmid_length	7	0.585724	0.691043	0.466326	0.488802
plasmid_length	8	0.643258	0.723963	0.443966	0.416002
plasmid_length	9	0.623829	0.712875	0.460825	0.463037
plasmid_length	10	0.662784	0.712372	0.43951	0.409619
domains	1	0.724464	0.791889	0.391696	0.350921
domains	2	0.708989	0.803796	0.387761	0.361731
domains	3	0.724884	0.810732	0.374706	0.314152
domains	4	0.697198	0.802711	0.393927	0.354735
domains	5	0.69409	0.801205	0.400554	0.375211
domains	6	0.688027	0.795584	0.393331	0.373205
domains	7	0.700944	0.79583	0.38724	0.352855
domains	8	0.71732	0.814162	0.381117	0.329636
domains	9	0.72189	0.803214	0.386762	0.342332
domains	10	0.736045	0.814796	0.374853	0.320628
kmers	1	0.738833	0.78756	0.381356	0.332621
kmers	2	0.729605	0.814596	0.373985	0.336105
kmers	3	0.721423	0.806901	0.374802	0.318104
kmers	4	0.711604	0.79752	0.389559	0.337858
kmers	5	0.720138	0.815809	0.383269	0.343262
kmers	6	0.701341	0.797611	0.383944	0.357277
kmers	7	0.719295	0.798214	0.37968	0.331203
kmers	8	0.741055	0.81493	0.370562	0.301959
kmers	9	0.732778	0.805423	0.381473	0.328929
kmers	10	0.749753	0.808544	0.364498	0.303977
domains+plasmid_len	1	0.725241	0.796514	0.386246	0.349933
domains+plasmid_len	2	0.729221	0.819623	0.372243	0.336582
domains+plasmid_len	3	0.717469	0.815328	0.373409	0.32262
domains+plasmid_len	4	0.697526	0.814382	0.387034	0.354351
domains+plasmid_len	5	0.712942	0.81648	0.388778	0.352089
domains+plasmid_len	6	0.689892	0.804113	0.381694	0.370974
domains+plasmid_len	7	0.684373	0.806005	0.386127	0.372407
domains+plasmid_len	8	0.718897	0.820115	0.375344	0.327798
domains+plasmid_len	9	0.725302	0.808918	0.381576	0.338132
domains+plasmid_len	10	0.732496	0.810771	0.372971	0.32494
domains+kmers	1	0.744873	0.800255	0.374138	0.324929
domains+kmers	2	0.73415	0.826022	0.367879	0.330455
domains+kmers	3	0.724878	0.816147	0.369439	0.314159
domains+kmers	4	0.718061	0.81167	0.38146	0.330294
domains+kmers	5	0.726253	0.826084	0.376078	0.335762
domains+kmers	6	0.707821	0.811173	0.374403	0.349525
domains+kmers	7	0.723064	0.807715	0.373406	0.326755
domains+kmers	8	0.744289	0.82664	0.364656	0.298188
domains+kmers	9	0.741317	0.814487	0.372445	0.318418
domains+kmers	10	0.755334	0.817803	0.359017	0.297198
kmers+plasmid_len	1	0.738807	0.788385	0.380181	0.332655
kmers+plasmid_len	2	0.73158	0.814564	0.373426	0.333649
kmers+plasmid_len	3	0.722622	0.80736	0.374244	0.316735
kmers+plasmid_len	4	0.710448	0.797443	0.389571	0.339212
kmers+plasmid_len	5	0.718908	0.815765	0.383669	0.344771
kmers+plasmid_len	6	0.70061	0.796181	0.384909	0.358151
kmers+plasmid_len	7	0.719902	0.796675	0.378621	0.330486
kmers+plasmid_len	8	0.739829	0.814956	0.371153	0.303389
kmers+plasmid_len	9	0.732672	0.80456	0.380944	0.329061
kmers+plasmid_len	10	0.750071	0.807896	0.364592	0.303592
domains+chrom_len	1	0.746529	0.802847	0.369722	0.322819
domains+chrom_len	2	0.723057	0.808477	0.375465	0.344244
domains+chrom_len	3	0.71801	0.811013	0.370523	0.322002
domains+chrom_len	4	0.724181	0.806136	0.380327	0.323124
domains+chrom_len	5	0.720127	0.815798	0.379353	0.343276
domains+chrom_len	6	0.702911	0.800495	0.37721	0.3554
domains+chrom_len	7	0.712444	0.800209	0.37794	0.339286
domains+chrom_len	8	0.724602	0.819343	0.373702	0.321146
domains+chrom_len	9	0.718363	0.802087	0.387683	0.346674
domains+chrom_len	10	0.74961	0.825166	0.36268	0.304151
kmers+chrom_len	1	0.746721	0.797194	0.374353	0.322575
kmers+chrom_len	2	0.735737	0.811168	0.372055	0.328483
kmers+chrom_len	3	0.728965	0.811748	0.370149	0.309492
kmers+chrom_len	4	0.719027	0.800519	0.385879	0.329162
kmers+chrom_len	5	0.726025	0.821572	0.379157	0.336042
kmers+chrom_len	6	0.712723	0.79915	0.37539	0.343661
kmers+chrom_len	7	0.724777	0.801954	0.376902	0.324734
kmers+chrom_len	8	0.746651	0.815305	0.366481	0.295433
kmers+chrom_len	9	0.745028	0.811531	0.371898	0.313851
kmers+chrom_len	10	0.757414	0.817397	0.358486	0.294671
domains+kmers+plen	1	0.743662	0.800158	0.37497	0.326471
domains+kmers+plen	2	0.735309	0.825465	0.36744	0.329014
domains+kmers+plen	3	0.726807	0.817476	0.367382	0.311956
domains+kmers+plen	4	0.717401	0.811961	0.381989	0.331067
domains+kmers+plen	5	0.72536	0.825178	0.377034	0.336857
domains+kmers+plen	6	0.706912	0.81207	0.374745	0.350613
domains+kmers+plen	7	0.7242	0.809124	0.372314	0.325415
domains+kmers+plen	8	0.743523	0.827313	0.364498	0.299082
domains+kmers+plen	9	0.742279	0.814061	0.372172	0.317234
domains+kmers+plen	10	0.755456	0.81853	0.358965	0.29705
domains+plen+clen	1	0.756999	0.815541	0.363609	0.309485
domains+plen+clen	2	0.741593	0.824421	0.364525	0.321203
domains+plen+clen	3	0.728861	0.818584	0.366117	0.309612
domains+plen+clen	4	0.733902	0.822628	0.370896	0.311736
domains+plen+clen	5	0.742963	0.828387	0.368835	0.315267
domains+plen+clen	6	0.735344	0.816376	0.356299	0.316601
domains+plen+clen	7	0.720338	0.815619	0.373791	0.329972
domains+plen+clen	8	0.740645	0.826755	0.363576	0.302437
domains+plen+clen	9	0.749686	0.819872	0.366629	0.308117
domains+plen+clen	10	0.760655	0.82472	0.357517	0.290734
all_features	1	0.750365	0.807352	0.370916	0.317934
all_features	2	0.742069	0.826257	0.364055	0.320612
all_features	3	0.730278	0.819441	0.366555	0.307993
all_features	4	0.724869	0.816762	0.378446	0.322318
all_features	5	0.73121	0.828999	0.374365	0.329682
all_features	6	0.718172	0.816033	0.368158	0.337143
all_features	7	0.728312	0.812589	0.370921	0.320563
all_features	8	0.748856	0.829953	0.35948	0.292862
all_features	9	0.748425	0.81828	0.367027	0.309669
all_features	10	0.759159	0.820888	0.356028	0.292552
plasmid_len+genus+kmers	1	0.744339	0.78938	0.377999	0.325609
plasmid_len+genus+kmers	2	0.735636	0.816353	0.371379	0.328608
plasmid_len+genus+kmers	3	0.723989	0.807026	0.375609	0.315174
plasmid_len+genus+kmers	4	0.720316	0.798762	0.384041	0.327652
plasmid_len+genus+kmers	5	0.7296	0.81539	0.377953	0.331657
plasmid_len+genus+kmers	6	0.709222	0.800639	0.379776	0.34785
plasmid_len+genus+kmers	7	0.729303	0.800422	0.373457	0.319394
plasmid_len+genus+kmers	8	0.743517	0.815726	0.369722	0.299089
plasmid_len+genus+kmers	9	0.742196	0.809055	0.375349	0.317337
plasmid_len+genus+kmers	10	0.757257	0.811759	0.360269	0.294862
plasmid_len+genus+chrom_len	1	0.751252	0.788576	0.373119	0.316805
plasmid_len+genus+chrom_len	2	0.739954	0.794117	0.372682	0.32324
plasmid_len+genus+chrom_len	3	0.717616	0.786001	0.379511	0.322452
plasmid_len+genus+chrom_len	4	0.728371	0.776382	0.386424	0.318215
plasmid_len+genus+chrom_len	5	0.735733	0.805789	0.374118	0.324134
plasmid_len+genus+chrom_len	6	0.730648	0.779812	0.371275	0.322218
plasmid_len+genus+chrom_len	7	0.729169	0.778516	0.377273	0.319552
plasmid_len+genus+chrom_len	8	0.726672	0.792627	0.376977	0.318731
plasmid_len+genus+chrom_len	9	0.748837	0.793051	0.373654	0.309162
plasmid_len+genus+chrom_len	10	0.755908	0.794973	0.367573	0.2965
plasmid_len+genus+chrom_len+kmers	1	0.752217	0.797721	0.37235	0.315576
plasmid_len+genus+chrom_len+kmers	2	0.74387	0.817465	0.367159	0.318373
plasmid_len+genus+chrom_len+kmers	3	0.728842	0.810086	0.371832	0.309633
plasmid_len+genus+chrom_len+kmers	4	0.726259	0.801674	0.380764	0.32069
plasmid_len+genus+chrom_len+kmers	5	0.734659	0.821259	0.374598	0.325452
plasmid_len+genus+chrom_len+kmers	6	0.718274	0.804102	0.371612	0.337021
plasmid_len+genus+chrom_len+kmers	7	0.733321	0.805162	0.371191	0.314654
plasmid_len+genus+chrom_len+kmers	8	0.744986	0.816358	0.367139	0.297375
plasmid_len+genus+chrom_len+kmers	9	0.752533	0.812737	0.368314	0.304613
plasmid_len+genus+chrom_len+kmers	10	0.760169	0.816124	0.358504	0.291325
all_features_including_genus	1	0.758139	0.80585	0.36772	0.308033
all_features_including_genus	2	0.7474	0.828156	0.361293	0.313986
all_features_including_genus	3	0.734023	0.821445	0.365375	0.303717
all_features_including_genus	4	0.730911	0.816583	0.375116	0.315239
all_features_including_genus	5	0.740343	0.831776	0.368828	0.31848
all_features_including_genus	6	0.724562	0.81776	0.364754	0.329499
all_features_including_genus	7	0.734596	0.815448	0.366139	0.313149
all_features_including_genus	8	0.748161	0.831682	0.360075	0.293672
all_features_including_genus	9	0.754766	0.820148	0.363846	0.301864
all_features_including_genus	10	0.765961	0.823406	0.353391	0.284289

## Sheet: Fig3B
Clans	Observed	Total	Expected	P-value
P-loop_NTPase	109	229	25.5746	2.01e-44
NADP_Rossmann	81	247	27.5848	3.34e-20
HTH	105	402	44.8952	1.43e-17
RNase_H	26	62	6.92413	5.36e-10
PBP	14	26	2.90367	1.16e-07
His_Kinase_A	8	11	1.22847	2.87e-06
4Fe-4S	13	28	3.12703	2.95e-06
Thioredoxin	17	50	5.58398	1.58e-05
Acetyltrans	14	38	4.24382	3.17e-05
IHF-likeDNA-bdg	5	6	0.670077	9.39e-05
AB_hydrolase	20	74	8.26429	0.000123331
Pentapeptide	4	4	0.446718	0.000154916
Ank	5	7	0.781757	0.000298314
MFS	9	23	2.56863	0.000499286
Periplas_BP	6	11	1.22847	0.000538799
vWA-like	7	15	1.67519	0.000609306
Fer2	4	5	0.558398	0.000705566
Hybrid	11	34	3.7971	0.000808193
Toprim-like	6	12	1.34015	0.000976005
PGM_I-III	3	3	0.335039	0.00139002
TolA-TonB-Cterm	3	3	0.335039	0.00139002
Beta-lactamase	4	6	0.670077	0.00192886
HEXAPEP	4	6	0.670077	0.00192886
Secretin_N0	4	6	0.670077	0.00192886
Met_repress	14	55	6.14237	0.00231739
PAS_Fold	8	23	2.56863	0.00248734
THDP-binding	5	10	1.1168	0.00268044
Actin_ATPase	10	34	3.7971	0.00308502
APC	7	20	2.23359	0.00444346
CU_oxidase	5	12	1.34015	0.00695738
GAF	6	18	2.01023	0.010883
l-integrase_N	4	9	1.00512	0.0122903
FAD_PCMH	2	2	0.223359	0.0124637
HUH	2	2	0.223359	0.0124637
His_phosphatase	2	2	0.223359	0.0124637
Mu-transpos_C	2	2	0.223359	0.0124637
WYL	2	2	0.223359	0.0124637
LysE	6	19	2.12191	0.0144327
PLP_aminotran	6	20	2.23359	0.0187138
DNA_clamp	3	6	0.670077	0.0214311
Membrane_trans	3	6	0.670077	0.0214311
PKinase	8	32	3.57374	0.0215491
GT-B	11	51	5.69566	0.0230106
ClpP_crotonase	4	11	1.22847	0.0268293
PRTase-like	3	7	0.781757	0.0344273
RND_permease	3	7	0.781757	0.0344273
DNA_prim_N	2	3	0.335039	0.0346111
JAB	2	3	0.335039	0.0346111
Peptidase_SF	2	3	0.335039	0.0346111
PLD	4	12	1.34015	0.0367652
Glyoxalase	5	18	2.01023	0.0427421
Rep	4	13	1.45183	0.0485367
Acyl-CoA_dh	3	8	0.893436	0.0505935
ATP-grasp	7	32	3.57374	0.0592218
ABC-2	4	14	1.56351	0.062134
HAD	6	26	2.90367	0.0625344
BPD_transp_1	2	4	0.446718	0.0641269
DHQS	2	4	0.446718	0.0641269
RdRP	2	4	0.446718	0.0641269
PIN	5	20	2.23359	0.0642322
OB	15	89	9.93948	0.0675
PDZ-like	3	9	1.00512	0.069745
Peptidase_PA	3	9	1.00512	0.069745
TetR_C	9	49	5.4723	0.0902002
GST_C	3	10	1.1168	0.0916228
Plasmid_toxin	4	16	1.78687	0.0945887
4HB_MCP	2	5	0.558398	0.0990914
DmpA_ArgJ	2	5	0.558398	0.0990914
HSP20	2	5	0.558398	0.0990914
Ribokinase	2	5	0.558398	0.0990914
pap2	2	5	0.558398	0.0990914
5_3_exonuc_C	1	1	0.11168	0.11168
Antibiotic_NAT	1	1	0.11168	0.11168
C4-like	1	1	0.11168	0.11168
CobW_C	1	1	0.11168	0.11168
CorA-like	1	1	0.11168	0.11168
MlaD-like	1	1	0.11168	0.11168
NusG-like	1	1	0.11168	0.11168
PRD	1	1	0.11168	0.11168
PTase-anion_tr	1	1	0.11168	0.11168
Peptidase_AD	1	1	0.11168	0.11168
TIM_barrel	25	174	19.4322	0.111868
Acyl_transf_3	2	6	0.670077	0.137922
ParBc	2	6	0.670077	0.137922
TrbC_VirB2	2	6	0.670077	0.137922
NTF2	7	40	4.46718	0.15251
IT	4	19	2.12191	0.154897
Lysozyme	4	19	2.12191	0.154897
Thiolase	4	19	2.12191	0.154897
ZnExoPePases	3	13	1.45183	0.170436
HHH	6	34	3.7971	0.172762
Chelatase	2	7	0.781757	0.179319
CoA-acyltrans	2	7	0.781757	0.179319
Flavoprotein	2	7	0.781757	0.179319
GT-A	7	43	4.80222	0.198799
ADH_DHQS_C-like	1	2	0.223359	0.210895
AhpD-like	1	2	0.223359	0.210895
Aquaporin-like	1	2	0.223359	0.210895
Chaperone-J	1	2	0.223359	0.210895
DHFred	1	2	0.223359	0.210895
FAH	1	2	0.223359	0.210895
FMN-dep-NRtase	1	2	0.223359	0.210895
FadR-C	1	2	0.223359	0.210895
H-NS_histone_C	1	2	0.223359	0.210895
Intron-mat_II	1	2	0.223359	0.210895
PTS_EIIC	1	2	0.223359	0.210895
PepSY_TM-like	1	2	0.223359	0.210895
Peroxidase	1	2	0.223359	0.210895
Phage_tail_L	1	2	0.223359	0.210895
SDH_alpha	1	2	0.223359	0.210895
TAT	1	2	0.223359	0.210895
TerB	1	2	0.223359	0.210895
UTRA	1	2	0.223359	0.210895
YefM-like	1	2	0.223359	0.210895
Calcineurin	2	8	0.893436	0.222228
CopD_like	2	8	0.893436	0.222228
DPBB	2	8	0.893436	0.222228
Nucleot_cyclase	2	8	0.893436	0.222228
SIS	2	8	0.893436	0.222228
NTP_transf	5	30	3.35039	0.23891
His-Me_finger	4	23	2.56863	0.251076
CPA_AT	3	16	1.78687	0.261973
Cupin	9	65	7.25917	0.298681
AMP_N-like	1	3	0.335039	0.299037
AcylCoA_ox_dh_N	1	3	0.335039	0.299037
Apolipoprotein	1	3	0.335039	0.299037
ArdcN	1	3	0.335039	0.299037
Asp-glut_race	1	3	0.335039	0.299037
C1q_TNF	1	3	0.335039	0.299037
COX1-like	1	3	0.335039	0.299037
DNA_b-psBarrel	1	3	0.335039	0.299037
Fer2_BFD	1	3	0.335039	0.299037
GroES	1	3	0.335039	0.299037
Head_shaft	1	3	0.335039	0.299037
PP2C	1	3	0.335039	0.299037
Peptidase_U	1	3	0.335039	0.299037
PilP	1	3	0.335039	0.299037
SPFH	1	3	0.335039	0.299037
YaaA-like	1	3	0.335039	0.299037
YkuD	1	3	0.335039	0.299037
beta_Roll	1	3	0.335039	0.299037
Alk_phosphatase	2	10	1.1168	0.309337
DoxD-like	2	10	1.1168	0.309337
Metallo-HOrase	2	10	1.1168	0.309337
ABC_membrane	1	4	0.446718	0.377341
ALDH-like	1	4	0.446718	0.377341
ANL	1	4	0.446718	0.377341
AbrB	1	4	0.446718	0.377341
Acyltransferase	1	4	0.446718	0.377341
Enolase_N	1	4	0.446718	0.377341
HMA	1	4	0.446718	0.377341
ISP-domain	1	4	0.446718	0.377341
MmeI_HD-like	1	4	0.446718	0.377341
PGBD	1	4	0.446718	0.377341
PP-binding	1	4	0.446718	0.377341
Phage_tail	1	4	0.446718	0.377341
RHS_sf	1	4	0.446718	0.377341
STAS	1	4	0.446718	0.377341
SufE_NifU	1	4	0.446718	0.377341
TrbL	1	4	0.446718	0.377341
YjgF-like	1	4	0.446718	0.377341
AAA_lid	4	28	3.12703	0.382687
Ferritin	4	28	3.12703	0.382687
DMT	3	20	2.23359	0.389833
HotDog	3	21	2.34527	0.421262
Phosphatase	3	21	2.34527	0.421262
FMN-binding	2	13	1.45183	0.435028
AEP	1	5	0.558398	0.446903
AMP-binding_C	1	5	0.558398	0.446903
Beta-tent	1	5	0.558398	0.446903
DNase_I-like	1	5	0.558398	0.446903
HAMP	1	5	0.558398	0.446903
NAD_Ferredoxin	1	5	0.558398	0.446903
PELOTA	1	5	0.558398	0.446903
Patatin	1	5	0.558398	0.446903
SAF	1	5	0.558398	0.446903
STIR	1	5	0.558398	0.446903
TKC_like	1	5	0.558398	0.446903
TRD	1	5	0.558398	0.446903
sPC4_like	1	5	0.558398	0.446903
Phage-coat	2	14	1.56351	0.474204
Pilus	2	14	1.56351	0.474204
SGNH_hydrolase	2	14	1.56351	0.474204
MazG	1	6	0.670077	0.5087
PFL-like	1	6	0.670077	0.5087
6PGD_C	2	15	1.67519	0.511683
Cytochrome-c	2	15	1.67519	0.511683
HD_PDEase	2	15	1.67519	0.511683
DNA-mend	1	7	0.781757	0.563596
EF-G_C	1	7	0.781757	0.563596
MIF	1	7	0.781757	0.563596
MviN_MATE	1	7	0.781757	0.563596
NUDIX	1	7	0.781757	0.563596
Reductase_C	1	7	0.781757	0.563596
SUKH	1	7	0.781757	0.563596
CheY	2	17	1.89855	0.581158
PDDEXK	13	121	13.5132	0.60237
GADPH_aa-bio_dh	2	18	2.01023	0.613063
MBB	10	94	10.4979	0.61388
Adhesin	2	19	2.12191	0.643071
GIY-YIG	1	9	1.00512	0.655685
MBD-like	1	9	1.00512	0.655685
GH_CE	1	10	1.1168	0.694168
TBP-like	1	10	1.1168	0.694168
TRASH	1	10	1.1168	0.694168
Glutaminase_I	2	21	2.34527	0.697519
Transthyretin	4	43	4.80222	0.722757
2heme_cytochrom	1	11	1.22847	0.728352
Glycine-zipper	1	11	1.22847	0.728352
LysM	1	11	1.22847	0.728352
Tail_Terminator	1	11	1.22847	0.728352
Leu-IlvD	1	12	1.34015	0.758719
B_Fructosidase	1	14	1.56351	0.809654
TPR	18	191	21.3308	0.811047
KNTase_C	2	27	3.01535	0.820744
SH3	8	94	10.4979	0.838128
RAMPS-Cas5-like	1	16	1.78687	0.849843
Tbcl_zf	1	16	1.78687	0.849843
GHD	3	42	4.69054	0.862901
Zn_Beta_Ribbon	8	98	10.9446	0.869341
Dim_A_B_barrel	2	32	3.57374	0.886787
ALR_C-like	1	19	2.12191	0.894801
HUP	2	33	3.68542	0.89694
Peptidase_CA	3	50	5.58398	0.928949
ACT	1	23	2.56863	0.934551
ADP-ribosyl	1	23	2.56863	0.934551
Pec_lyase-like	2	39	4.3555	0.942041
Peptidase_MA	4	67	7.48253	0.95047
Gal_mutarotase	1	28	3.12703	0.963846
Phage_barrel	1	35	3.90878	0.984256
GBD	3	68	7.59421	0.985705
Concanavalin	1	38	4.24382	0.988977
Ubiquitin	1	40	4.46718	0.991309
E-set	17	279	31.1586	0.9988
Beta_propeller	4	172	19.2089	0.999998

## Sheet: Fig3E
Community	2-Hacid_dh (NADP_Rossmann)	2-Hacid_dh_C (NADP_Rossmann)	3Beta_HSD (NADP_Rossmann)	3HCDH (6PGD_C)	3HCDH_N (NADP_Rossmann)	4HBT (HotDog)	4HBT_2 (HotDog)	4HB_MCP_1 (4HB_MCP)	5_3_exonuc (5_3_exonuc_C)	5_3_exonuc_N (PIN)	A24_N_bact (nan)	AAA (P-loop_NTPase)	AAA_10 (P-loop_NTPase)	AAA_11 (P-loop_NTPase)	AAA_12 (P-loop_NTPase)	AAA_13 (P-loop_NTPase)	AAA_14 (P-loop_NTPase)	AAA_15 (P-loop_NTPase)	AAA_16 (P-loop_NTPase)	AAA_17 (P-loop_NTPase)	AAA_18 (P-loop_NTPase)	AAA_19 (P-loop_NTPase)	AAA_2 (P-loop_NTPase)	AAA_21 (P-loop_NTPase)	AAA_22 (P-loop_NTPase)	AAA_23 (P-loop_NTPase)	AAA_24 (P-loop_NTPase)	AAA_25 (P-loop_NTPase)	AAA_27 (P-loop_NTPase)	AAA_28 (P-loop_NTPase)	AAA_29 (P-loop_NTPase)	AAA_3 (P-loop_NTPase)	AAA_30 (P-loop_NTPase)	AAA_31 (P-loop_NTPase)	AAA_33 (P-loop_NTPase)	AAA_5 (P-loop_NTPase)	AAA_7 (P-loop_NTPase)	AAA_lid_3 (AAA_lid)	AAA_lid_9 (AAA_lid)	AA_permease (APC)	AA_permease_2 (APC)	ABC-3 (Membrane_trans)	ABC2_membrane (ABC-2)	ABC2_membrane_2 (ABC-2)	ABC2_membrane_3 (ABC-2)	ABC2_membrane_4 (ABC-2)	ABC_ATPase (P-loop_NTPase)	ABC_membrane (ABC_membrane)	ABC_tran (P-loop_NTPase)
2	0	0.684932	0.684932	0	0	0	0	0	0	0	0	2.73973	0.684932	0	0	0.547945	0.410959	2.32877	0.410959	0.273973	0.958904	2.60274	0	5.89041	6.9863	0.410959	1.23288	0.410959	0	0.136986	2.60274	0	3.42466	0.273973	0.410959	0	0	0	0	0	0	0	1.64384	1.09589	0.958904	0.821918	1.64384	3.56164	8.49315
3	0	0	0	0	0.0763942	0	0	0	0	0	0	0.534759	0	0	0	0.0763942	0	5.04202	0	0	0.0763942	0.305577	0	6.11154	0.458365	2.75019	0.229183	0.152788	0.0763942	0	0.458365	0	0.305577	0.611154	0	0.0763942	0	0	0	0	0	0	0	0	0	0	0	0.305577	1.14591
4	0.278293	2.96846	8.90538	0	1.94805	0.556586	0	0.834879	0	0	0.927644	34.8794	49.7217	4.82375	2.13358	8.44156	24.8609	25.2319	74.9536	0	10.4824	88.961	1.76252	52.8757	41.0019	28.5714	6.95733	21.5213	17.2542	18.2746	32.1892	0.278293	89.5176	84.5083	9.83302	3.98887	4.45269	0.185529	0.649351	6.49351	6.49351	15.1206	2.13358	0	0.185529	0	8.71985	13.8219	54.9165
7	5.28634	9.47137	1.54185	0.110132	7.81938	0.991189	0	0	0	0	0	30.7269	15.7489	0.881057	0.110132	5.61674	21.1454	20.5947	38.1057	1.21145	15.3084	10.4626	6.71806	44.0529	53.1938	13.8767	11.1233	5.50661	0.440529	4.40529	31.9383	3.85463	11.8943	72.1366	8.25991	16.5198	7.26872	0.110132	4.29515	1.43172	1.43172	0.881057	5.61674	5.94714	5.837	7.59912	10.022	6.4978	49.1189
8	0.487211	4.87211	0.365408	0	3.77588	0.365408	0.365408	2.19245	0.121803	0.121803	0	23.2643	19.2448	0.487211	0.121803	0.730816	11.6931	7.42996	49.8173	1.46163	13.7637	27.6492	10.9622	10.475	51.0353	15.8343	2.43605	6.33374	1.46163	12.0585	17.905	0.121803	29.7199	73.5688	18.7576	11.4495	36.5408	0.121803	0.121803	0.365408	0.365408	0	0.974421	0	0.243605	0	0.609013	0.609013	37.5152
[truncated: 1,239 more columns]

## Sheet: Fig4F
ARGs Category	Correlation	p_value	p_adj
streptogramin B antibiotic	0.142109	1.33685e-57	3.76749e-57
nucleoside antibiotic	0.0867404	2.17888e-22	4.82467e-22
streptogramin antibiotic	0.0862736	3.64933e-22	7.54194e-22
streptogramin A antibiotic	0.0810298	9.89371e-20	1.80415e-19
mupirocin-like antibiotic	0.0590017	3.74538e-11	5.80534e-11
lincosamide antibiotic	0.0476875	9.09494e-08	1.22584e-07
pleuromutilin antibiotic	0.016419	0.0659124	0.0851368
oxazolidinone antibiotic	0.00994521	0.265335	0.316361
fusidane antibiotic	0.0076258	0.393058	0.440699
glycopeptide antibiotic	-0.000852046	0.923975	0.923975
antibacterial free fatty acids	-0.00348222	0.696535	0.719753
nitroimidazole antibiotic	-0.00575193	0.51944	0.555264
bicyclomycin-like antibiotic	-0.00754564	0.398051	0.440699
aminocoumarin antibiotic	-0.0155496	0.0815742	0.101152
carbapenem	-0.051159	9.84093e-09	1.38668e-08
glycylcycline	-0.0531736	2.5295e-09	3.73402e-09
nitrofuran antibiotic	-0.0592021	3.21602e-11	5.24719e-11
phosphonic acid antibiotic	-0.0682706	1.93184e-14	3.32705e-14
macrolide antibiotic	-0.0848846	1.66506e-21	3.22605e-21
peptide antibiotic	-0.105299	2.85939e-32	6.81854e-32
rifamycin antibiotic	-0.109006	1.78764e-34	4.61807e-34
penicillin beta-lactam	-0.155338	1.33782e-68	4.14725e-68
fluoroquinolone antibiotic	-0.1807	1.4743e-92	5.07813e-92
disinfecting agents and antiseptics	-0.181065	6.24073e-93	2.41828e-92
phenicol antibiotic	-0.189363	1.27737e-101	5.65692e-101
monobactam	-0.214229	3.55655e-130	1.83755e-129
tetracycline antibiotic	-0.250246	1.99885e-178	1.23928e-177
aminoglycoside antibiotic	-0.284453	3.70933e-232	2.87473e-231
diaminopyrimidine antibiotic	-0.289815	2.62686e-241	2.71442e-240
sulfonamide antibiotic	-0.32166	7.03542e-300	1.09049e-298
cephalosporin	-0.352762	0	0

## Sheet: Fig5D
plasmid_id	Plasmid_Length	host_taxonomy	ecosystem	Predicted_PCN(log1p)	PCN	ecosystem_group
IMGPR_plasmid_2042536001_000009	7822	d__Bacteria;p__Bacteroidota;c__Bacteroidia;o__Bacteroidales	Host-associated;Mammals: Human;Digestive system;Large intestine;Fecal	2.30814	9.05575	Human_associated
IMGPR_plasmid_2042536001_000016	2633	d__Bacteria;p__Firmicutes_A;c__Clostridia;o__Oscillospirales	Host-associated;Mammals: Human;Digestive system;Large intestine;Fecal	3.61944	36.3168	Human_associated
IMGPR_plasmid_2042536002_000001	4673	d__Bacteria;p__Bacteroidota;c__Bacteroidia;o__Bacteroidales	Host-associated;Mammals: Human;Digestive system;Large intestine;Fecal	3.11412	21.5137	Human_associated
IMGPR_plasmid_2042536002_000002	6754	d__Bacteria;p__Bacteroidota;c__Bacteroidia;o__Bacteroidales	Host-associated;Mammals: Human;Digestive system;Large intestine;Fecal	2.28037	8.78034	Human_associated
IMGPR_plasmid_2042536002_000005	9299	d__Bacteria;p__Bacteroidota;c__Bacteroidia;o__Bacteroidales	Host-associated;Mammals: Human;Digestive system;Large intestine;Fecal	2.17786	7.8274	Human_associated
IMGPR_plasmid_2042536002_000008	3196	d__Bacteria;p__Bacteroidota;c__Bacteroidia;o__Bacteroidales	Host-associated;Mammals: Human;Digestive system;Large intestine;Fecal	3.04796	20.0723	Human_associated
IMGPR_plasmid_2149837016_000009	13039		Host-associated;Mammals: Human;Digestive system;Large intestine;Fecal	1.93657	5.9349	Human_associated
IMGPR_plasmid_2149837018_000002	5454	d__Bacteria;p__Bacteroidota;c__Bacteroidia;o__Bacteroidales;f__Bacteroidaceae	Host-associated;Mammals: Human;Digestive system;Large intestine;Fecal	2.624	12.7908	Human_associated
IMGPR_plasmid_2149837021_000001	5039	d__Bacteria;p__Bacteroidota;c__Bacteroidia;o__Bacteroidales	Host-associated;Mammals: Human;Digestive system;Large intestine;Fecal	2.84658	16.2288	Human_associated
IMGPR_plasmid_2149837021_000002	5542	d__Bacteria;p__Firmicutes_A;c__Clostridia;o__Lachnospirales;f__Lachnospiraceae	Host-associated;Mammals: Human;Digestive system;Large intestine;Fecal	2.84974	16.2833	Human_associated
IMGPR_plasmid_2149837021_000013	6885	d__Bacteria;p__Bacteroidota;c__Bacteroidia;o__Bacteroidales	Host-associated;Mammals: Human;Digestive system;Large intestine;Fecal	2.34141	9.39593	Human_associated
IMGPR_plasmid_2149837021_000024	2811	d__Bacteria;p__Bacteroidota;c__Bacteroidia;o__Bacteroidales	Host-associated;Mammals: Human;Digestive system;Large intestine;Fecal	3.19905	23.5091	Human_associated
IMGPR_plasmid_2149837023_000004	4206	d__Bacteria;p__Bacteroidota;c__Bacteroidia;o__Bacteroidales	Host-associated;Mammals: Human;Digestive system;Large intestine;Fecal	3.08193	20.8004	Human_associated
IMGPR_plasmid_2149837023_000009	5878	d__Bacteria;p__Bacteroidota;c__Bacteroidia;o__Bacteroidales;f__Bacteroidaceae	Host-associated;Mammals: Human;Digestive system;Large intestine;Fecal	2.61208	12.6274	Human_associated
IMGPR_plasmid_2149837023_000014	8984	d__Bacteria;p__Bacteroidota;c__Bacteroidia;o__Bacteroidales	Host-associated;Mammals: Human;Digestive system;Large intestine;Fecal	2.26248	8.60693	Human_associated
IMGPR_plasmid_2149837024_000005	4208	d__Bacteria;p__Bacteroidota;c__Bacteroidia;o__Bacteroidales	Host-associated;Mammals: Human;Digestive system;Large intestine;Fecal	3.103	21.2647	Human_associated
IMGPR_plasmid_3300000274_000003	4192	d__Bacteria;p__Bacteroidota;c__Bacteroidia;o__Bacteroidales	Host-associated;Mammals: Human;Digestive system;Large intestine;Fecal	3.10255	21.2546	Human_associated
IMGPR_plasmid_3300000274_000004	5639	d__Bacteria;p__Firmicutes_A;c__Clostridia;o__Lachnospirales;f__Lachnospiraceae	Host-associated;Mammals: Human;Digestive system;Large intestine;Fecal	2.98175	18.7224	Human_associated
IMGPR_plasmid_3300000274_000007	9148	d__Bacteria;p__Bacteroidota;c__Bacteroidia;o__Bacteroidales	Host-associated;Mammals: Human;Digestive system;Large intestine;Fecal	2.25249	8.51138	Human_associated
IMGPR_plasmid_3300000275_000001	5490	d__Bacteria;p__Firmicutes_A;c__Clostridia;o__Lachnospirales;f__Lachnospiraceae	Host-associated;Mammals: Human;Digestive system;Large intestine;Fecal	2.88588	16.9194	Human_associated
IMGPR_plasmid_3300000275_000002	5649	d__Bacteria;p__Bacteroidota;c__Bacteroidia;o__Bacteroidales	Host-associated;Mammals: Human;Digestive system;Large intestine;Fecal	2.22644	8.26684	Human_associated
IMGPR_plasmid_3300000275_000004	4202	d__Bacteria;p__Bacteroidota;c__Bacteroidia;o__Bacteroidales	Host-associated;Mammals: Human;Digestive system;Large intestine;Fecal	3.05129	20.1426	Human_associated
IMGPR_plasmid_3300000276_000002	5092	d__Bacteria;p__Firmicutes_A;c__Clostridia;o__Lachnospirales;f__Lachnospiraceae	Host-associated;Mammals: Human;Digestive system;Large intestine;Fecal	3.0038	19.1619	Human_associated
IMGPR_plasmid_3300000276_000005	2549		Host-associated;Mammals: Human;Digestive system;Large intestine;Fecal	3.49915	32.0873	Human_associated
IMGPR_plasmid_3300000276_000020	3413	d__Bacteria;p__Proteobacteria;c__Gammaproteobacteria;o__Enterobacterales;f__Enterobacteriaceae	Host-associated;Mammals: Human;Digestive system;Large intestine;Fecal	2.88657	16.9316	Human_associated
IMGPR_plasmid_3300000276_000087	7360	d__Bacteria;p__Firmicutes_A;c__Clostridia;o__Oscillospirales;f__Acutalibacteraceae;g__Ruminococcus_E;s__Ruminococcus_E sp003526955	Host-associated;Mammals: Human;Digestive system;Large intestine;Fecal	2.20883	8.10504	Human_associated
IMGPR_plasmid_3300000277_000001	6016	d__Bacteria;p__Firmicutes_A;c__Clostridia;o__Oscillospirales	Host-associated;Mammals: Human;Digestive system;Large intestine;Fecal	2.85547	16.3826	Human_associated
IMGPR_plasmid_3300000277_000005	5575	d__Bacteria;p__Firmicutes_A;c__Clostridia;o__Lachnospirales;f__Lachnospiraceae	Host-associated;Mammals: Human;Digestive system;Large intestine;Fecal	2.79076	15.2934	Human_associated
IMGPR_plasmid_3300000278_000155	5765		Host-associated;Mammals: Human;Digestive system;Large intestine;Fecal	2.91545	17.4571	Human_associated
IMGPR_plasmid_3300000279_000003	3803	d__Bacteria;p__Proteobacteria;c__Gammaproteobacteria;o__Enterobacterales;f__Enterobacteriaceae;g__Escherichia;s__Escherichia coli	Host-associated;Mammals: Human;Digestive system;Large intestine;Fecal	3.58924	35.2064	Human_associated
IMGPR_plasmid_3300000279_000011	4145		Host-associated;Mammals: Human;Digestive system;Large intestine;Fecal	2.91504	17.4496	Human_associated
IMGPR_plasmid_3300000279_000014	7295	d__Bacteria;p__Firmicutes_A;c__Clostridia;o__Oscillospirales	Host-associated;Mammals: Human;Digestive system;Large intestine;Fecal	2.69175	13.7575	Human_associated
IMGPR_plasmid_3300000279_000016	4182	d__Bacteria;p__Firmicutes_A;c__Clostridia;o__Lachnospirales;f__Lachnospiraceae;g__Lachnospira	Host-associated;Mammals: Human;Digestive system;Large intestine;Fecal	2.77073	14.9702	Human_associated
IMGPR_plasmid_3300000279_000086	26128		Host-associated;Mammals: Human;Digestive system;Large intestine;Fecal	1.1124	2.04164	Human_associated
IMGPR_plasmid_3300000280_000016	4878		Host-associated;Mammals: Human;Digestive system;Large intestine;Fecal	3.36235	27.857	Human_associated
IMGPR_plasmid_3300000280_000034	2879	d__Bacteria;p__Firmicutes_A;c__Clostridia;o__Lachnospirales;f__Lachnospiraceae;g__Roseburia	Host-associated;Mammals: Human;Digestive system;Large intestine;Fecal	3.10388	21.2842	Human_associated
IMGPR_plasmid_3300000280_000082	4575	d__Bacteria;p__Firmicutes_A;c__Clostridia;o__Lachnospirales;f__Lachnospiraceae;g__Anaerobutyricum;s__Anaerobutyricum hallii	Host-associated;Mammals: Human;Digestive system;Large intestine;Fecal	2.53323	11.5941	Human_associated
IMGPR_plasmid_3300000281_000002	5204	d__Bacteria;p__Proteobacteria;c__Gammaproteobacteria;o__Enterobacterales;f__Enterobacteriaceae	Host-associated;Mammals: Human;Digestive system;Large intestine;Fecal	3.10518	21.3133	Human_associated
IMGPR_plasmid_3300000281_000003	5998	d__Bacteria;p__Proteobacteria;c__Gammaproteobacteria;o__Enterobacterales;f__Enterobacteriaceae;g__Escherichia;s__Escherichia coli	Host-associated;Mammals: Human;Digestive system;Large intestine;Fecal	2.97907	18.6696	Human_associated
IMGPR_plasmid_3300000281_000004	5684		Host-associated;Mammals: Human;Digestive system;Large intestine;Fecal	2.70251	13.9171	Human_associated
IMGPR_plasmid_3300000281_000006	4441	d__Bacteria;p__Actinobacteriota;c__Coriobacteriia;o__Coriobacteriales;f__Coriobacteriaceae;g__Collinsella;s__Collinsella sp900540945	Host-associated;Mammals: Human;Digestive system;Large intestine;Fecal	3.13336	21.951	Human_associated
IMGPR_plasmid_3300000281_000014	8431	d__Bacteria;p__Bacteroidota;c__Bacteroidia;o__Bacteroidales	Host-associated;Mammals: Human;Digestive system;Large intestine;Fecal	2.28081	8.78461	Human_associated
IMGPR_plasmid_3300000282_000003	5648	d__Bacteria;p__Bacteroidota;c__Bacteroidia;o__Bacteroidales	Host-associated;Mammals: Human;Digestive system;Large intestine;Fecal	2.20773	8.09501	Human_associated
IMGPR_plasmid_3300000282_000048	3180	d__Bacteria;p__Bacteroidota;c__Bacteroidia;o__Bacteroidales;f__Bacteroidaceae	Host-associated;Mammals: Human;Digestive system;Large intestine;Fecal	3.04955	20.1058	Human_associated
IMGPR_plasmid_3300000282_000059	2226		Host-associated;Mammals: Human;Digestive system;Large intestine;Fecal	3.42446	29.7061	Human_associated
IMGPR_plasmid_3300000283_000005	6800	d__Bacteria;p__Bacteroidota;c__Bacteroidia;o__Bacteroidales;f__Tannerellaceae;g__Parabacteroides;s__Parabacteroides distasonis	Host-associated;Mammals: Human;Digestive system;Large intestine;Fecal	2.28108	8.78723	Human_associated
IMGPR_plasmid_3300000283_000007	6777	d__Bacteria;p__Firmicutes_A;c__Clostridia;o__Oscillospirales	Host-associated;Mammals: Human;Digestive system;Large intestine;Fecal	2.69739	13.841	Human_associated
IMGPR_plasmid_3300000283_000011	5927	d__Bacteria;p__Firmicutes_A;c__Clostridia	Host-associated;Mammals: Human;Digestive system;Large intestine;Fecal	2.68156	13.6079	Human_associated
IMGPR_plasmid_3300000283_000013	6239	d__Bacteria;p__Bacteroidota;c__Bacteroidia;o__Bacteroidales	Host-associated;Mammals: Human;Digestive system;Large intestine;Fecal	2.4857	11.0096	Human_associated
IMGPR_plasmid_3300000283_000016	10486	d__Bacteria;p__Firmicutes_A;c__Clostridia;o__Oscillospirales	Host-associated;Mammals: Human;Digestive system;Large intestine;Fecal	2.04165	6.70333	Human_associated
IMGPR_plasmid_3300000283_000017	9445	d__Bacteria;p__Firmicutes_A;c__Clostridia	Host-associated;Mammals: Human;Digestive system;Large intestine;Fecal	2.57373	12.1146	Human_associated
IMGPR_plasmid_3300000283_000018	8592	d__Bacteria;p__Firmicutes_A;c__Clostridia;o__Oscillospirales	Host-associated;Mammals: Human;Digestive system;Large intestine;Fecal	2.44819	10.5674	Human_associated
IMGPR_plasmid_3300000283_000020	33600	d__Bacteria;p__Bacteroidota;c__Bacteroidia;o__Bacteroidales	Host-associated;Mammals: Human;Digestive system;Large intestine;Fecal	1.27819	2.59014	Human_associated
IMGPR_plasmid_3300000283_000021	4202	d__Bacteria;p__Bacteroidota;c__Bacteroidia;o__Bacteroidales	Host-associated;Mammals: Human;Digestive system;Large intestine;Fecal	2.7638	14.86	Human_associated
IMGPR_plasmid_3300000283_000038	14514	d__Bacteria;p__Firmicutes_A;c__Clostridia;o__Lachnospirales;f__Lachnospiraceae;g__Anaerobutyricum;s__Anaerobutyricum hallii	Host-associated;Mammals: Human;Digestive system;Large intestine;Fecal	1.72241	4.59802	Human_associated
IMGPR_plasmid_3300000283_000045	14136		Host-associated;Mammals: Human;Digestive system;Large intestine;Fecal	1.8201	5.17248	Human_associated
IMGPR_plasmid_3300000284_000001	6251	d__Bacteria;p__Bacteroidota;c__Bacteroidia;o__Bacteroidales	Host-associated;Mammals: Human;Digestive system;Large intestine;Fecal	2.55476	11.8682	Human_associated
IMGPR_plasmid_3300000284_000025	38299	d__Bacteria;p__Firmicutes_A;c__Clostridia;o__Oscillospirales;f__Acutalibacteraceae;g__Ruminococcus_E;s__Ruminococcus_E sp003526955	Host-associated;Mammals: Human;Digestive system;Large intestine;Fecal	1.3476	2.84816	Human_associated
IMGPR_plasmid_3300000285_000002	5897	d__Bacteria;p__Firmicutes_A;c__Clostridia	Host-associated;Mammals: Human;Digestive system;Large intestine;Fecal	2.71895	14.1644	Human_associated
IMGPR_plasmid_3300000285_000004	4202	d__Bacteria;p__Bacteroidota;c__Bacteroidia;o__Bacteroidales	Host-associated;Mammals: Human;Digestive system;Large intestine;Fecal	3.11343	21.498	Human_associated
IMGPR_plasmid_3300000285_000006	4840	d__Bacteria;p__Bacteroidota;c__Bacteroidia;o__Bacteroidales	Host-associated;Mammals: Human;Digestive system;Large intestine;Fecal	2.81668	15.7213	Human_associated
IMGPR_plasmid_3300000285_000028	8608	d__Bacteria;p__Firmicutes_C;c__Negativicutes;o__Acidaminococcales;f__Acidaminococcaceae	Host-associated;Mammals: Human;Digestive system;Large intestine;Fecal	2.23122	8.3112	Human_associated
IMGPR_plasmid_3300000285_000121	4049	d__Bacteria;p__Firmicutes_A;c__Clostridia;o__TANB77;f__CAG-508;g__CAG-273;s__CAG-273 sp003534295	Host-associated;Mammals: Human;Digestive system;Large intestine;Fecal	2.61229	12.6303	Human_associated
IMGPR_plasmid_3300000286_000010	15033		Host-associated;Mammals: Human;Digestive system;Large intestine;Fecal	1.90621	5.72752	Human_associated
IMGPR_plasmid_3300000286_000011	4200	d__Bacteria;p__Bacteroidota;c__Bacteroidia;o__Bacteroidales	Host-associated;Mammals: Human;Digestive system;Large intestine;Fecal	3.11699	21.5783	Human_associated
IMGPR_plasmid_3300000286_000014	4809	d__Bacteria;p__Firmicutes_A;c__Clostridia;o__Oscillospirales;f__Acutalibacteraceae;g__UBA1417;s__UBA1417 sp003531055	Host-associated;Mammals: Human;Digestive system;Large intestine;Fecal	3.0793	20.7432	Human_associated
IMGPR_plasmid_3300000286_000018	5872	d__Bacteria;p__Bacteroidota;c__Bacteroidia;o__Bacteroidales;f__Bacteroidaceae	Host-associated;Mammals: Human;Digestive system;Large intestine;Fecal	2.61838	12.7135	Human_associated
IMGPR_plasmid_3300000287_000004	4192	d__Bacteria;p__Bacteroidota;c__Bacteroidia;o__Bacteroidales	Host-associated;Mammals: Human;Digestive system;Large intestine;Fecal	2.82326	15.8316	Human_associated
IMGPR_plasmid_3300000287_000005	6251	d__Bacteria;p__Bacteroidota;c__Bacteroidia;o__Bacteroidales	Host-associated;Mammals: Human;Digestive system;Large intestine;Fecal	2.53589	11.6276	Human_associated
IMGPR_plasmid_3300000287_000092	3552	d__Bacteria;p__Actinobacteriota;c__Coriobacteriia;o__Coriobacteriales	Host-associated;Mammals: Human;Digestive system;Large intestine;Fecal	3.53001	33.1242	Human_associated
IMGPR_plasmid_3300000288_000009	6100	d__Bacteria;p__Firmicutes_A;c__Clostridia;o__Oscillospirales	Host-associated;Mammals: Human;Digestive system;Large intestine;Fecal	2.89412	17.0676	Human_associated
IMGPR_plasmid_3300000288_000022	16745	d__Bacteria;p__Firmicutes;c__Bacilli;o__Lactobacillales;f__Lactobacillaceae	Host-associated;Mammals: Human;Digestive system;Large intestine;Fecal	1.66198	4.26973	Human_associated
IMGPR_plasmid_3300000288_000030	9346	d__Bacteria;p__Firmicutes;c__Bacilli;o__Lactobacillales;f__Streptococcaceae;g__Streptococcus;s__Streptococcus oralis	Host-associated;Mammals: Human;Digestive system;Large intestine;Fecal	2.04624	6.73878	Human_associated
IMGPR_plasmid_3300000288_000063	2793	d__Bacteria;p__Proteobacteria;c__Gammaproteobacteria;o__Enterobacterales;f__Enterobacteriaceae;g__Escherichia;s__Escherichia coli	Host-associated;Mammals: Human;Digestive system;Large intestine;Fecal	3.56255	34.253	Human_associated
IMGPR_plasmid_3300000289_000003	6251	d__Bacteria;p__Bacteroidota;c__Bacteroidia;o__Bacteroidales	Host-associated;Mammals: Human;Digestive system;Large intestine;Fecal	2.57211	12.0935	Human_associated
IMGPR_plasmid_3300000289_000021	2759	d__Bacteria;p__Firmicutes_A;c__Clostridia;o__Oscillospirales;f__Ruminococcaceae;g__Ruthenibacterium;s__Ruthenibacterium lactatiformans	Host-associated;Mammals: Human;Digestive system;Large intestine;Fecal	3.56459	34.3251	Human_associated
IMGPR_plasmid_3300000289_000022	2789	d__Bacteria;p__Firmicutes_A;c__Clostridia;o__Oscillospirales;f__Ruminococcaceae	Host-associated;Mammals: Human;Digestive system;Large intestine;Fecal	3.60946	35.9462	Human_associated
IMGPR_plasmid_3300000289_000034	2096		Host-associated;Mammals: Human;Digestive system;Large intestine;Fecal	3.48471	31.6129	Human_associated
IMGPR_plasmid_3300000289_000133	8525		Host-associated;Mammals: Human;Digestive system;Large intestine;Fecal	2.18641	7.90316	Human_associated
IMGPR_plasmid_3300000290_000029	7470	d__Bacteria;p__Bacteroidota;c__Bacteroidia;o__Bacteroidales	Host-associated;Mammals: Human;Digestive system;Large intestine;Fecal	2.30874	9.06176	Human_associated
IMGPR_plasmid_3300000290_000030	8193		Host-associated;Mammals: Human;Digestive system;Large intestine;Fecal	2.25851	8.56883	Human_associated
IMGPR_plasmid_3300000290_000182	2827	d__Bacteria;p__Firmicutes_A;c__Clostridia	Host-associated;Mammals: Human;Digestive system;Large intestine;Fecal	3.51624	32.6576	Human_associated
IMGPR_plasmid_3300000291_000001	5347	d__Bacteria;p__Firmicutes_A;c__Clostridia;o__Lachnospirales;f__Lachnospiraceae	Host-associated;Mammals: Human;Digestive system;Large intestine;Fecal	2.89533	17.0895	Human_associated
IMGPR_plasmid_3300000291_000003	6436	d__Bacteria;p__Bacteroidota;c__Bacteroidia;o__Bacteroidales	Host-associated;Mammals: Human;Digestive system;Large intestine;Fecal	2.50821	11.2829	Human_associated
IMGPR_plasmid_3300000291_000009	8983	d__Bacteria;p__Bacteroidota;c__Bacteroidia;o__Bacteroidales	Host-associated;Mammals: Human;Digestive system;Large intestine;Fecal	2.23548	8.35099	Human_associated
IMGPR_plasmid_3300000292_000001	5217	d__Bacteria;p__Proteobacteria;c__Gammaproteobacteria;o__Enterobacterales;f__Enterobacteriaceae;g__Escherichia;s__Escherichia coli	Host-associated;Mammals: Human;Digestive system;Large intestine;Fecal	2.87468	16.7197	Human_associated
IMGPR_plasmid_3300000292_000002	5203	d__Bacteria;p__Proteobacteria;c__Gammaproteobacteria;o__Enterobacterales;f__Enterobacteriaceae	Host-associated;Mammals: Human;Digestive system;Large intestine;Fecal	2.77748	15.0785	Human_associated
IMGPR_plasmid_3300000292_000005	46126	d__Bacteria;p__Proteobacteria;c__Gammaproteobacteria;o__Enterobacterales;f__Enterobacteriaceae;g__Escherichia	Host-associated;Mammals: Human;Digestive system;Large intestine;Fecal	1.11969	2.0639	Human_associated
IMGPR_plasmid_3300000292_000008	4192	d__Bacteria;p__Bacteroidota;c__Bacteroidia;o__Bacteroidales	Host-associated;Mammals: Human;Digestive system;Large intestine;Fecal	2.84325	16.1714	Human_associated
IMGPR_plasmid_3300000292_000011	4141		Host-associated;Mammals: Human;Digestive system;Large intestine;Fecal	2.72781	14.2994	Human_associated
IMGPR_plasmid_3300000292_000018	2329		Host-associated;Mammals: Human;Digestive system;Large intestine;Fecal	4.08016	58.1551	Human_associated
IMGPR_plasmid_3300000292_000036	2037	d__Bacteria;p__Proteobacteria;c__Gammaproteobacteria;o__Enterobacterales;f__Enterobacteriaceae;g__Escherichia;s__Escherichia coli	Host-associated;Mammals: Human;Digestive system;Large intestine;Fecal	4.00457	53.8481	Human_associated
IMGPR_plasmid_3300000292_000074	2930	d__Bacteria;p__Bacteroidota;c__Bacteroidia;o__Bacteroidales;f__Bacteroidaceae	Host-associated;Mammals: Human;Digestive system;Large intestine;Fecal	3.16966	22.7993	Human_associated
IMGPR_plasmid_3300000293_000011	10888	d__Bacteria;p__Firmicutes_A;c__Clostridia	Host-associated;Mammals: Human;Digestive system;Large intestine;Fecal	1.88104	5.56035	Human_associated
IMGPR_plasmid_3300000293_000163	8253	d__Bacteria;p__Firmicutes_A;c__Clostridia;o__Lachnospirales;f__Lachnospiraceae;g__Anaerobutyricum;s__Anaerobutyricum hallii	Host-associated;Mammals: Human;Digestive system;Large intestine;Fecal	2.14639	7.55395	Human_associated
IMGPR_plasmid_3300000294_000001	5757	d__Bacteria;p__Firmicutes_A;c__Clostridia	Host-associated;Mammals: Human;Digestive system;Large intestine;Fecal	2.95709	18.2419	Human_associated
IMGPR_plasmid_3300000294_000003	33602	d__Bacteria;p__Bacteroidota;c__Bacteroidia;o__Bacteroidales	Host-associated;Mammals: Human;Digestive system;Large intestine;Fecal	1.27819	2.59014	Human_associated
IMGPR_plasmid_3300000294_000004	4202	d__Bacteria;p__Bacteroidota;c__Bacteroidia;o__Bacteroidales	Host-associated;Mammals: Human;Digestive system;Large intestine;Fecal	3.13639	22.0205	Human_associated
IMGPR_plasmid_3300000294_000005	11744	d__Bacteria;p__Bacteroidota;c__Bacteroidia;o__Bacteroidales	Host-associated;Mammals: Human;Digestive system;Large intestine;Fecal	2.03733	6.67011	Human_associated
IMGPR_plasmid_3300000294_000008	6401	d__Bacteria;p__Firmicutes_A;c__Clostridia	Host-associated;Mammals: Human;Digestive system;Large intestine;Fecal	2.77859	15.0963	Human_associated
IMGPR_plasmid_3300000294_000009	6399	d__Bacteria;p__Firmicutes_A;c__Clostridia	Host-associated;Mammals: Human;Digestive system;Large intestine;Fecal	2.76225	14.8355	Human_associated
IMGPR_plasmid_3300000294_000108	3420	d__Bacteria;p__Actinobacteriota	Host-associated;Mammals: Human;Digestive system;Large intestine;Fecal	3.54162	33.5228	Human_associated
IMGPR_plasmid_3300000295_000006	2207	d__Bacteria;p__Proteobacteria;c__Gammaproteobacteria;o__Enterobacterales;f__Enterobacteriaceae	Host-associated;Mammals: Human;Digestive system;Large intestine;Fecal	3.09518	21.0913	Human_associated
IMGPR_plasmid_3300000295_000011	4202	d__Bacteria;p__Bacteroidota;c__Bacteroidia;o__Bacteroidales	Host-associated;Mammals: Human;Digestive system;Large intestine;Fecal	2.75245	14.681	Human_associated
IMGPR_plasmid_3300000295_000072	38971		Host-associated;Mammals: Human;Digestive system;Large intestine;Fecal	1.15118	2.16192	Human_associated
IMGPR_plasmid_3300000295_000180	3762		Host-associated;Mammals: Human;Digestive system;Large intestine;Fecal	3.03688	19.8401	Human_associated
IMGPR_plasmid_3300000296_000001	5366	d__Bacteria;p__Firmicutes_A;c__Clostridia;o__Lachnospirales;f__Lachnospiraceae	Host-associated;Mammals: Human;Digestive system;Large intestine;Fecal	2.91932	17.5286	Human_associated
IMGPR_plasmid_3300000296_000011	4202	d__Bacteria;p__Bacteroidota;c__Bacteroidia;o__Bacteroidales	Host-associated;Mammals: Human;Digestive system;Large intestine;Fecal	3.11765	21.5932	Human_associated
IMGPR_plasmid_3300000296_000013	7754	d__Bacteria;p__Actinobacteriota;c__Coriobacteriia;o__Coriobacteriales;f__Eggerthellaceae	Host-associated;Mammals: Human;Digestive system;Large intestine;Fecal	2.67025	13.4436	Human_associated
IMGPR_plasmid_3300000296_000014	7665	d__Bacteria;p__Firmicutes_A;c__Clostridia	Host-associated;Mammals: Human;Digestive system;Large intestine;Fecal	2.48335	10.9813	Human_associated
IMGPR_plasmid_3300000296_000030	2789	d__Bacteria;p__Firmicutes_A;c__Clostridia;o__Oscillospirales;f__Ruminococcaceae	Host-associated;Mammals: Human;Digestive system;Large intestine;Fecal	3.51928	32.76	Human_associated
IMGPR_plasmid_3300000296_000033	8997	d__Bacteria;p__Bacteroidota;c__Bacteroidia;o__Bacteroidales	Host-associated;Mammals: Human;Digestive system;Large intestine;Fecal	2.25965	8.57974	Human_associated
IMGPR_plasmid_3300000296_000074	3828		Host-associated;Mammals: Human;Digestive system;Large intestine;Fecal	2.26032	8.58616	Human_associated
IMGPR_plasmid_3300000297_000001	5116	d__Bacteria;p__Firmicutes_A;c__Clostridia;o__Lachnospirales;f__Lachnospiraceae	Host-associated;Mammals: Human;Digestive system;Large intestine;Fecal	3.02233	19.5391	Human_associated
IMGPR_plasmid_3300000297_000005	5855	d__Bacteria;p__Bacteroidota;c__Bacteroidia;o__Bacteroidales	Host-associated;Mammals: Human;Digestive system;Large intestine;Fecal	2.67581	13.5241	Human_associated
IMGPR_plasmid_3300000297_000006	5721	d__Bacteria;p__Firmicutes_A;c__Clostridia;o__Lachnospirales;f__Lachnospiraceae	Host-associated;Mammals: Human;Digestive system;Large intestine;Fecal	2.69879	13.8617	Human_associated
IMGPR_plasmid_3300000298_000001	4257	d__Bacteria;p__Firmicutes;c__Bacilli;o__Lactobacillales;f__Streptococcaceae;g__Streptococcus	Host-associated;Mammals: Human;Digestive system;Large intestine;Fecal	2.6839	13.642	Human_associated
IMGPR_plasmid_3300000298_000002	4778	d__Bacteria;p__Firmicutes_A;c__Clostridia	Host-associated;Mammals: Human;Digestive system;Large intestine;Fecal	3.09113	21.002	Human_associated
IMGPR_plasmid_3300000298_000003	5648	d__Bacteria;p__Bacteroidota;c__Bacteroidia;o__Bacteroidales	Host-associated;Mammals: Human;Digestive system;Large intestine;Fecal	2.19638	7.99244	Human_associated
IMGPR_plasmid_3300000298_000014	5891	d__Bacteria;p__Firmicutes;c__Bacilli;o__Lactobacillales;f__Streptococcaceae;g__Streptococcus	Host-associated;Mammals: Human;Digestive system;Large intestine;Fecal	2.72292	14.2247	Human_associated
IMGPR_plasmid_3300000298_000041	5275		Host-associated;Mammals: Human;Digestive system;Large intestine;Fecal	2.70833	14.0041	Human_associated
IMGPR_plasmid_3300000329_000005	4375	d__Bacteria;p__Bacteroidota;c__Bacteroidia;o__Bacteroidales;f__Bacteroidaceae	Host-associated;Mammals: Human;Digestive system;Large intestine;Fecal	2.91922	17.5268	Human_associated
IMGPR_plasmid_3300000329_000024	3844	d__Bacteria;p__Bacteroidota;c__Bacteroidia;o__Bacteroidales;f__Bacteroidaceae	Host-associated;Mammals: Human;Digestive system;Large intestine;Fecal	3.01983	19.4877	Human_associated
IMGPR_plasmid_3300000330_000001	5140	d__Bacteria;p__Firmicutes_A;c__Clostridia;o__Lachnospirales;f__Lachnospiraceae	Host-associated;Mammals: Human;Digestive system;Large intestine;Fecal	3.00319	19.1496	Human_associated
IMGPR_plasmid_3300000330_000003	4641	d__Bacteria;p__Firmicutes_A;c__Clostridia	Host-associated;Mammals: Human;Digestive system;Large intestine;Fecal	2.93738	17.8663	Human_associated
IMGPR_plasmid_3300000330_000005	6280	d__Bacteria;p__Bacteroidota;c__Bacteroidia;o__Bacteroidales	Host-associated;Mammals: Human;Digestive system;Large intestine;Fecal	2.42388	10.2896	Human_associated
IMGPR_plasmid_3300000330_000006	4200	d__Bacteria;p__Bacteroidota;c__Bacteroidia;o__Bacteroidales	Host-associated;Mammals: Human;Digestive system;Large intestine;Fecal	2.75127	14.6625	Human_associated
IMGPR_plasmid_3300000330_000029	24366	d__Bacteria;p__Proteobacteria;c__Gammaproteobacteria;o__Enterobacterales;f__Pasteurellaceae;g__Aggregatibacter	Host-associated;Mammals: Human;Digestive system;Large intestine;Fecal	1.29326	2.64465	Human_associated
IMGPR_plasmid_3300000331_000002	4776	d__Bacteria;p__Firmicutes_A;c__Clostridia	Host-associated;Mammals: Human;Digestive system;Large intestine;Fecal	2.90806	17.3212	Human_associated
IMGPR_plasmid_3300000331_000003	4202	d__Bacteria;p__Bacteroidota;c__Bacteroidia;o__Bacteroidales	Host-associated;Mammals: Human;Digestive system;Large intestine;Fecal	2.76719	14.9139	Human_associated
IMGPR_plasmid_3300000331_000026	3085	d__Bacteria;p__Firmicutes_A;c__Clostridia	Host-associated;Mammals: Human;Digestive system;Large intestine;Fecal	2.53438	11.6086	Human_associated
IMGPR_plasmid_3300000356_000001	5902	d__Bacteria;p__Firmicutes_A;c__Clostridia;o__Oscillospirales;f__Oscillospiraceae	Host-associated;Mammals: Human;Digestive system;Large intestine;Fecal	2.97796	18.6478	Human_associated
IMGPR_plasmid_3300000356_000002	5757	d__Bacteria;p__Firmicutes_A;c__Clostridia	Host-associated;Mammals: Human;Digestive system;Large intestine;Fecal	2.83271	15.9914	Human_associated
IMGPR_plasmid_3300000356_000007	4202	d__Bacteria;p__Bacteroidota;c__Bacteroidia;o__Bacteroidales	Host-associated;Mammals: Human;Digestive system;Large intestine;Fecal	2.74693	14.5946	Human_associated
IMGPR_plasmid_3300000356_000027	4617	d__Bacteria;p__Firmicutes_A;c__Clostridia;o__Lachnospirales;f__Lachnospiraceae	Host-associated;Mammals: Human;Digestive system;Large intestine;Fecal	2.91262	17.405	Human_associated
IMGPR_plasmid_3300000356_000098	20460		Host-associated;Mammals: Human;Digestive system;Large intestine;Fecal	1.05628	1.87565	Human_associated
IMGPR_plasmid_3300000357_000002	5349	d__Bacteria;p__Firmicutes_A;c__Clostridia;o__Lachnospirales;f__Lachnospiraceae	Host-associated;Mammals: Human;Digestive system;Large intestine;Fecal	2.94929	18.0924	Human_associated
IMGPR_plasmid_3300000357_000007	4202	d__Bacteria;p__Bacteroidota;c__Bacteroidia;o__Bacteroidales	Host-associated;Mammals: Human;Digestive system;Large intestine;Fecal	2.75948	14.7916	Human_associated
IMGPR_plasmid_3300000357_000016	4145		Host-associated;Mammals: Human;Digestive system;Large intestine;Fecal	2.92941	17.7166	Human_associated
IMGPR_plasmid_3300000357_000085	4416	d__Bacteria;p__Firmicutes_A;c__Clostridia;o__Lachnospirales;f__Lachnospiraceae;g__Anaerobutyricum;s__Anaerobutyricum hallii	Host-associated;Mammals: Human;Digestive system;Large intestine;Fecal	2.57957	12.1915	Human_associated
IMGPR_plasmid_3300000357_000231	3101	d__Bacteria;p__Proteobacteria;c__Gammaproteobacteria;o__Burkholderiales;f__Burkholderiaceae;g__Parasutterella	Host-associated;Mammals: Human;Digestive system;Large intestine;Fecal	3.6406	37.1147	Human_associated
IMGPR_plasmid_3300000358_000007	5926	d__Bacteria;p__Firmicutes_A;c__Clostridia	Host-associated;Mammals: Human;Digestive system;Large intestine;Fecal	2.64129	13.0314	Human_associated
IMGPR_plasmid_3300000358_000008	8089	d__Bacteria;p__Firmicutes_A;c__Clostridia;o__Oscillospirales;f__Oscillospiraceae	Host-associated;Mammals: Human;Digestive system;Large intestine;Fecal	2.55025	11.8103	Human_associated
IMGPR_plasmid_3300000358_000014	6544	d__Bacteria;p__Firmicutes_A;c__Clostridia;o__Oscillospirales	Host-associated;Mammals: Human;Digestive system;Large intestine;Fecal	2.79733	15.4008	Human_associated
IMGPR_plasmid_3300000358_000046	4151		Host-associated;Mammals: Human;Digestive system;Large intestine;Fecal	2.24986	8.48638	Human_associated
IMGPR_plasmid_3300000358_000067	4537		Host-associated;Mammals: Human;Digestive system;Large intestine;Fecal	2.52644	11.5089	Human_associated
IMGPR_plasmid_3300000358_000104	2838	d__Bacteria;p__Firmicutes_A;c__Clostridia	Host-associated;Mammals: Human;Digestive system;Large intestine;Fecal	3.54046	33.4826	Human_associated
IMGPR_plasmid_3300000359_000015	2776	d__Bacteria;p__Firmicutes_A;c__Clostridia;o__Oscillospirales;f__Ruminococcaceae;g__Ruminococcus_C;s__Ruminococcus_C sp000433635	Host-associated;Mammals: Human;Digestive system;Large intestine;Fecal	3.04407	19.9906	Human_associated
IMGPR_plasmid_3300000359_000071	8260		Host-associated;Mammals: Human;Digestive system;Large intestine;Fecal	2.21646	8.1748	Human_associated
IMGPR_plasmid_3300000360_000001	5029	d__Bacteria;p__Bacteroidota;c__Bacteroidia;o__Bacteroidales	Host-associated;Mammals: Human;Digestive system;Large intestine;Fecal	2.92406	17.6166	Human_associated
IMGPR_plasmid_3300000360_000003	5648	d__Bacteria;p__Bacteroidota;c__Bacteroidia;o__Bacteroidales	Host-associated;Mammals: Human;Digestive system;Large intestine;Fecal	2.21298	8.14291	Human_associated
IMGPR_plasmid_3300000360_000004	5751	d__Bacteria;p__Firmicutes_A;c__Clostridia	Host-associated;Mammals: Human;Digestive system;Large intestine;Fecal	2.82868	15.9231	Human_associated
IMGPR_plasmid_3300000360_000085	6858	d__Bacteria;p__Firmicutes_A;c__Clostridia;o__Oscillospirales;f__Acutalibacteraceae;g__Ruminococcus_E;s__Ruminococcus_E sp003526955	Host-associated;Mammals: Human;Digestive system;Large intestine;Fecal	2.32349	9.21125	Human_associated
IMGPR_plasmid_3300002879_000003	5715	d__Bacteria;p__Bacteroidota;c__Bacteroidia;o__Bacteroidales	Host-associated;Mammals: Human;Digestive system;Large intestine;Fecal	3.00574	19.2012	Human_associated
IMGPR_plasmid_3300002879_000004	4278	d__Bacteria;p__Bacteroidota;c__Bacteroidia;o__Bacteroidales	Host-associated;Mammals: Human;Digestive system;Large intestine;Fecal	2.8231	15.8289	Human_associated
IMGPR_plasmid_3300002879_000013	7546	d__Bacteria;p__Bacteroidota;c__Bacteroidia;o__Bacteroidales	Host-associated;Mammals: Human;Digestive system;Large intestine;Fecal	2.35962	9.58692	Human_associated
IMGPR_plasmid_3300002879_000017	2881	d__Bacteria;p__Bacteroidota;c__Bacteroidia;o__Bacteroidales	Host-associated;Mammals: Human;Digestive system;Large intestine;Fecal	3.17422	22.9081	Human_associated
IMGPR_plasmid_3300002882_000001	5210	d__Bacteria;p__Firmicutes_A;c__Clostridia;o__Lachnospirales;f__Lachnospiraceae	Host-associated;Mammals: Human;Digestive system;Large intestine;Fecal	2.92044	17.5495	Human_associated
IMGPR_plasmid_3300002882_000002	5061	d__Bacteria;p__Bacteroidota;c__Bacteroidia;o__Bacteroidales	Host-associated;Mammals: Human;Digestive system;Large intestine;Fecal	2.86284	16.5111	Human_associated
IMGPR_plasmid_3300002882_000004	5724	d__Bacteria;p__Bacteroidota;c__Bacteroidia;o__Bacteroidales	Host-associated;Mammals: Human;Digestive system;Large intestine;Fecal	2.9928	18.9415	Human_associated
IMGPR_plasmid_3300002882_000006	4278	d__Bacteria;p__Bacteroidota;c__Bacteroidia;o__Bacteroidales	Host-associated;Mammals: Human;Digestive system;Large intestine;Fecal	2.82289	15.8254	Human_associated
IMGPR_plasmid_3300002882_000007	3503	d__Bacteria;p__Proteobacteria;c__Gammaproteobacteria;o__Enterobacterales;f__Enterobacteriaceae	Host-associated;Mammals: Human;Digestive system;Large intestine;Fecal	3.23636	24.4411	Human_associated
IMGPR_plasmid_3300002882_000010	18527	d__Bacteria;p__Bacteroidota;c__Bacteroidia;o__Bacteroidales	Host-associated;Mammals: Human;Digestive system;Large intestine;Fecal	1.4262	3.16283	Human_associated
IMGPR_plasmid_3300002882_000011	4188	d__Bacteria;p__Proteobacteria;c__Gammaproteobacteria;o__Enterobacterales;f__Enterobacteriaceae	Host-associated;Mammals: Human;Digestive system;Large intestine;Fecal	3.42894	29.8439	Human_associated
IMGPR_plasmid_3300002882_000013	5910	d__Bacteria;p__Bacteroidota;c__Bacteroidia;o__Bacteroidales;f__Bacteroidaceae	Host-associated;Mammals: Human;Digestive system;Large intestine;Fecal	2.65323	13.1998	Human_associated
IMGPR_plasmid_3300002882_000015	2513	d__Bacteria;p__Actinobacteriota;c__Coriobacteriia;o__Coriobacteriales	Host-associated;Mammals: Human;Digestive system;Large intestine;Fecal	3.54956	33.798	Human_associated
IMGPR_plasmid_3300002882_000016	5759	d__Bacteria;p__Actinobacteriota;c__Coriobacteriia;o__Coriobacteriales;f__Coriobacteriaceae;g__Collinsella	Host-associated;Mammals: Human;Digestive system;Large intestine;Fecal	2.96375	18.3706	Human_associated
IMGPR_plasmid_3300002882_000024	2440	d__Bacteria;p__Proteobacteria;c__Gammaproteobacteria;o__Enterobacterales;f__Enterobacteriaceae;g__Escherichia;s__Escherichia coli	Host-associated;Mammals: Human;Digestive system;Large intestine;Fecal	3.92825	49.8177	Human_associated
IMGPR_plasmid_3300003109_000002	57067	d__Bacteria;p__Proteobacteria;c__Gammaproteobacteria;o__Enterobacterales;f__Enterobacteriaceae	Host-associated;Mammals: Human;Digestive system;Large intestine;Fecal	0.991059	1.69409	Human_associated
IMGPR_plasmid_3300005397_000005	4758	d__Bacteria;p__Firmicutes;c__Bacilli;o__Staphylococcales;f__Staphylococcaceae;g__Staphylococcus	Host-associated;Mammals: Human;Digestive system;Large intestine;Fecal	2.74398	14.5488	Human_associated
IMGPR_plasmid_3300005397_000030	4518	d__Bacteria;p__Firmicutes;c__Bacilli;o__Staphylococcales;f__Staphylococcaceae;g__Staphylococcus	Host-associated;Mammals: Human;Digestive system;Large intestine;Fecal	2.39833	10.0047	Human_associated
IMGPR_plasmid_3300005397_000042	6664	d__Bacteria;p__Firmicutes;c__Bacilli;o__Staphylococcales;f__Staphylococcaceae;g__Staphylococcus	Host-associated;Mammals: Human;Digestive system;Large intestine;Fecal	2.55956	11.9301	Human_associated
IMGPR_plasmid_3300006252_000002	9205	d__Bacteria;p__Bacteroidota;c__Bacteroidia;o__Bacteroidales	Host-associated;Mammals: Human;Digestive system;Large intestine;Fecal	2.1264	7.38464	Human_associated
IMGPR_plasmid_3300006252_000068	3136	d__Bacteria;p__Proteobacteria;c__Gammaproteobacteria;o__Burkholderiales;f__Burkholderiaceae;g__Parasutterella	Host-associated;Mammals: Human;Digestive system;Large intestine;Fecal	3.56954	34.5001	Human_associated
IMGPR_plasmid_3300006257_000005	4227	d__Bacteria;p__Bacteroidota;c__Bacteroidia;o__Bacteroidales	Host-associated;Mammals: Human;Digestive system;Large intestine;Fecal	2.79991	15.4431	Human_associated
IMGPR_plasmid_3300006257_000014	7583	d__Bacteria;p__Bacteroidota;c__Bacteroidia;o__Bacteroidales	Host-associated;Mammals: Human;Digestive system;Large intestine;Fecal	2.30186	8.99279	Human_associated
IMGPR_plasmid_3300006257_000021	22546	d__Bacteria;p__Bacteroidota;c__Bacteroidia;o__Bacteroidales;f__Bacteroidaceae;g__Prevotella	Host-associated;Mammals: Human;Digestive system;Large intestine;Fecal	1.01704	1.76499	Human_associated
IMGPR_plasmid_3300006257_000028	4375	d__Bacteria;p__Bacteroidota;c__Bacteroidia;o__Bacteroidales;f__Bacteroidaceae	Host-associated;Mammals: Human;Digestive system;Large intestine;Fecal	3.0967	21.1249	Human_associated
IMGPR_plasmid_3300006257_000132	8642		Host-associated;Mammals: Human;Digestive system;Large intestine;Fecal	1.47876	3.38751	Human_associated
IMGPR_plasmid_3300006258_000001	4244	d__Bacteria;p__Bacteroidota;c__Bacteroidia;o__Bacteroidales;f__Bacteroidaceae	Host-associated;Mammals: Human;Digestive system;Large intestine;Fecal	3.15753	22.5123	Human_associated
IMGPR_plasmid_3300006258_000004	4247	d__Bacteria;p__Bacteroidota;c__Bacteroidia;o__Bacteroidales	Host-associated;Mammals: Human;Digestive system;Large intestine;Fecal	2.78114	15.1374	Human_associated
IMGPR_plasmid_3300006258_000005	4823	d__Bacteria;p__Firmicutes_A;c__Clostridia	Host-associated;Mammals: Human;Digestive system;Large intestine;Fecal	3.04483	20.0064	Human_associated
IMGPR_plasmid_3300006258_000012	5212	d__Bacteria;p__Firmicutes_A;c__Clostridia;o__Oscillospirales	Host-associated;Mammals: Human;Digestive system;Large intestine;Fecal	2.92742	17.6794	Human_associated
IMGPR_plasmid_3300006258_000114	5424	d__Bacteria;p__Bacteroidota;c__Bacteroidia;o__Bacteroidales;f__Bacteroidaceae	Host-associated;Mammals: Human;Digestive system;Large intestine;Fecal	2.7524	14.6802	Human_associated
IMGPR_plasmid_3300006296_000001	6836	d__Bacteria;p__Bacteroidota;c__Bacteroidia;o__Bacteroidales	Host-associated;Mammals: Human;Digestive system;Large intestine;Fecal	2.32695	9.24662	Human_associated
IMGPR_plasmid_3300006296_000002	6172	d__Bacteria;p__Firmicutes_A;c__Clostridia;o__Oscillospirales	Host-associated;Mammals: Human;Digestive system;Large intestine;Fecal	2.75576	14.733	Human_associated
IMGPR_plasmid_3300006296_000007	4230	d__Bacteria;p__Bacteroidota;c__Bacteroidia;o__Bacteroidales	Host-associated;Mammals: Human;Digestive system;Large intestine;Fecal	3.05537	20.2291	Human_associated
IMGPR_plasmid_3300006298_000004	5680	d__Bacteria;p__Bacteroidota;c__Bacteroidia;o__Bacteroidales	Host-associated;Mammals: Human;Digestive system;Large intestine;Fecal	2.21511	8.16243	Human_associated
IMGPR_plasmid_3300006298_000005	6040	d__Bacteria;p__Firmicutes_A;c__Clostridia;o__Oscillospirales	Host-associated;Mammals: Human;Digestive system;Large intestine;Fecal	2.81617	15.7127	Human_associated
IMGPR_plasmid_3300006298_000007	9571	d__Bacteria;p__Firmicutes_A;c__Clostridia;o__Oscillospirales	Host-associated;Mammals: Human;Digestive system;Large intestine;Fecal	2.03401	6.64471	Human_associated
IMGPR_plasmid_3300006298_000009	4237	d__Bacteria;p__Bacteroidota;c__Bacteroidia;o__Bacteroidales	Host-associated;Mammals: Human;Digestive system;Large intestine;Fecal	2.8205	15.7852	Human_associated
IMGPR_plasmid_3300006298_000010	4626	d__Bacteria;p__Firmicutes_A;c__Clostridia;o__Lachnospirales;f__Lachnospiraceae;g__Agathobacter	Host-associated;Mammals: Human;Digestive system;Large intestine;Fecal	2.93992	17.9143	Human_associated
IMGPR_plasmid_3300006299_000001	5782	d__Bacteria;p__Firmicutes_A;c__Clostridia	Host-associated;Mammals: Human;Digestive system;Large intestine;Fecal	2.96434	18.3818	Human_associated
IMGPR_plasmid_3300006299_000004	9835	d__Bacteria;p__Bacteroidota;c__Bacteroidia;o__Bacteroidales	Host-associated;Mammals: Human;Digestive system;Large intestine;Fecal	2.20595	8.07887	Human_associated
IMGPR_plasmid_3300006299_000008	8002	d__Bacteria;p__Bacteroidota;c__Bacteroidia;o__Bacteroidales	Host-associated;Mammals: Human;Digestive system;Large intestine;Fecal	2.16519	7.71625	Human_associated
IMGPR_plasmid_3300006299_000009	4229	d__Bacteria;p__Bacteroidota;c__Bacteroidia;o__Bacteroidales	Host-associated;Mammals: Human;Digestive system;Large intestine;Fecal	3.05445	20.2095	Human_associated
IMGPR_plasmid_3300006299_000047	2830	d__Bacteria;p__Bacteroidota;c__Bacteroidia;o__Bacteroidales	Host-associated;Mammals: Human;Digestive system;Large intestine;Fecal	3.27919	25.5542	Human_associated
IMGPR_plasmid_3300006312_000001	6119	d__Bacteria;p__Firmicutes_A;c__Clostridia;o__Oscillospirales	Host-associated;Mammals: Human;Digestive system;Large intestine;Fecal	2.87121	16.6584	Human_associated
IMGPR_plasmid_3300006312_000006	10511	d__Bacteria;p__Firmicutes_A;c__Clostridia;o__Oscillospirales	Host-associated;Mammals: Human;Digestive system;Large intestine;Fecal	2.04	6.69059	Human_associated
IMGPR_plasmid_3300006312_000007	35891	d__Bacteria;p__Bacteroidota;c__Bacteroidia;o__Bacteroidales	Host-associated;Mammals: Human;Digestive system;Large intestine;Fecal	1.24467	2.47179	Human_associated
IMGPR_plasmid_3300006312_000008	13395		Host-associated;Mammals: Human;Digestive system;Large intestine;Fecal	1.78112	4.9365	Human_associated
IMGPR_plasmid_3300006312_000016	7495	d__Bacteria;p__Bacteroidota;c__Bacteroidia;o__Bacteroidales	Host-associated;Mammals: Human;Digestive system;Large intestine;Fecal	2.29494	8.92382	Human_associated
IMGPR_plasmid_3300006349_000001	5158	d__Bacteria;p__Firmicutes_A;c__Clostridia;o__Lachnospirales;f__Lachnospiraceae	Host-associated;Mammals: Human;Digestive system;Large intestine;Fecal	2.98351	18.757	Human_associated
IMGPR_plasmid_3300006349_000003	4229	d__Bacteria;p__Bacteroidota;c__Bacteroidia;o__Bacteroidales	Host-associated;Mammals: Human;Digestive system;Large intestine;Fecal	3.05573	20.2366	Human_associated
IMGPR_plasmid_3300006349_000005	3954	d__Bacteria;p__Bacteroidota;c__Bacteroidia;o__Bacteroidales;f__Bacteroidaceae	Host-associated;Mammals: Human;Digestive system;Large intestine;Fecal	2.78854	15.2572	Human_associated
IMGPR_plasmid_3300006349_000008	4862	d__Bacteria;p__Bacteroidota;c__Bacteroidia;o__Bacteroidales	Host-associated;Mammals: Human;Digestive system;Large intestine;Fecal	2.93249	17.7744	Human_associated
IMGPR_plasmid_3300006349_000028	2836	d__Bacteria;p__Bacteroidota;c__Bacteroidia;o__Bacteroidales	Host-associated;Mammals: Human;Digestive system;Large intestine;Fecal	3.20958	23.7687	Human_associated
IMGPR_plasmid_3300006463_000005	4247	d__Bacteria;p__Bacteroidota;c__Bacteroidia;o__Bacteroidales	Host-associated;Mammals: Human;Digestive system;Large intestine;Fecal	2.77768	15.0817	Human_associated
IMGPR_plasmid_3300006463_000006	35116	d__Bacteria;p__Bacteroidota;c__Bacteroidia;o__Bacteroidales;f__Tannerellaceae;g__Parabacteroides;s__Parabacteroides distasonis	Host-associated;Mammals: Human;Digestive system;Large intestine;Fecal	1.2799	2.59629	Human_associated
IMGPR_plasmid_3300006464_000020	9027	d__Bacteria;p__Bacteroidota;c__Bacteroidia;o__Bacteroidales	Host-associated;Mammals: Human;Digestive system;Large intestine;Fecal	2.25228	8.50943	Human_associated
IMGPR_plasmid_3300006464_000267	4601	d__Bacteria;p__Firmicutes_A;c__Clostridia;o__Lachnospirales;f__Lachnospiraceae	Host-associated;Mammals: Human;Digestive system;Large intestine;Fecal	2.65986	13.2942	Human_associated
IMGPR_plasmid_3300006476_000003	7582	d__Bacteria;p__Bacteroidota;c__Bacteroidia;o__Bacteroidales;f__Tannerellaceae;g__Parabacteroides;s__Parabacteroides distasonis	Host-associated;Mammals: Human;Digestive system;Large intestine;Fecal	2.2108	8.12299	Human_associated
IMGPR_plasmid_3300006476_000004	4242	d__Bacteria;p__Bacteroidota;c__Bacteroidia;o__Bacteroidales	Host-associated;Mammals: Human;Digestive system;Large intestine;Fecal	3.0802	20.7627	Human_associated
IMGPR_plasmid_3300006476_000027	8806		Host-associated;Mammals: Human;Digestive system;Large intestine;Fecal	2.06664	6.89827	Human_associated
IMGPR_plasmid_3300006476_000053	2839	d__Bacteria;p__Bacteroidota;c__Bacteroidia;o__Bacteroidales	Host-associated;Mammals: Human;Digestive system;Large intestine;Fecal	3.15468	22.4456	Human_associated
IMGPR_plasmid_3300006487_000001	5065	d__Bacteria;p__Bacteroidota;c__Bacteroidia;o__Bacteroidales	Host-associated;Mammals: Human;Digestive system;Large intestine;Fecal	2.95118	18.1285	Human_associated
IMGPR_plasmid_3300006487_000002	30919	d__Bacteria;p__Bacteroidota;c__Bacteroidia;o__Bacteroidales	Host-associated;Mammals: Human;Digestive system;Large intestine;Fecal	1.1032	2.01379	Human_associated
IMGPR_plasmid_3300006487_000003	4247	d__Bacteria;p__Bacteroidota;c__Bacteroidia;o__Bacteroidales	Host-associated;Mammals: Human;Digestive system;Large intestine;Fecal	2.80688	15.5582	Human_associated
IMGPR_plasmid_3300006487_000010	2829	d__Bacteria;p__Bacteroidota;c__Bacteroidia;o__Bacteroidales	Host-associated;Mammals: Human;Digestive system;Large intestine;Fecal	3.22283	24.0991	Human_associated
IMGPR_plasmid_3300006502_000001	5159	d__Bacteria;p__Firmicutes_A;c__Clostridia;o__Lachnospirales;f__Lachnospiraceae	Host-associated;Mammals: Human;Digestive system;Large intestine;Fecal	2.99621	19.0095	Human_associated
IMGPR_plasmid_3300006502_000233	3781	d__Bacteria;p__Firmicutes_A;c__Clostridia;o__Lachnospirales;f__Lachnospiraceae;g__Acetatifactor;s__Acetatifactor sp900066565	Host-associated;Mammals: Human;Digestive system;Large intestine;Fecal	2.93136	17.753	Human_associated
IMGPR_plasmid_3300006523_000007	6568	d__Bacteria;p__Firmicutes_A;c__Clostridia	Host-associated;Mammals: Human;Digestive system;Large intestine;Fecal	2.52085	11.4391	Human_associated
IMGPR_plasmid_3300006523_000008	6472	d__Bacteria;p__Bacteroidota;c__Bacteroidia;o__Bacteroidales	Host-associated;Mammals: Human;Digestive system;Large intestine;Fecal	2.3879	9.89056	Human_associated
IMGPR_plasmid_3300006523_000012	4638	d__Bacteria;p__Firmicutes_A;c__Clostridia;o__Lachnospirales;f__Lachnospiraceae	Host-associated;Mammals: Human;Digestive system;Large intestine;Fecal	2.94604	18.0305	Human_associated
IMGPR_plasmid_3300006523_000014	6921	d__Bacteria;p__Bacteroidota;c__Bacteroidia;o__Bacteroidales	Host-associated;Mammals: Human;Digestive system;Large intestine;Fecal	2.50698	11.2678	Human_associated
IMGPR_plasmid_3300006523_000020	4978	d__Bacteria;p__Firmicutes_A;c__Clostridia;o__Oscillospirales	Host-associated;Mammals: Human;Digestive system;Large intestine;Fecal	3.00798	19.2465	Human_associated
IMGPR_plasmid_3300006525_000003	6060	d__Bacteria;p__Firmicutes_A;c__Clostridia;o__Oscillospirales	Host-associated;Mammals: Human;Digestive system;Large intestine;Fecal	2.85844	16.4343	Human_associated
IMGPR_plasmid_3300006525_000004	4698	d__Bacteria;p__Firmicutes_A;c__Clostridia	Host-associated;Mammals: Human;Digestive system;Large intestine;Fecal	2.86974	16.6325	Human_associated
IMGPR_plasmid_3300006525_000005	4625	d__Bacteria;p__Firmicutes_A;c__Clostridia;o__Lachnospirales;f__Lachnospiraceae;g__Agathobacter	Host-associated;Mammals: Human;Digestive system;Large intestine;Fecal	2.9474	18.0564	Human_associated
IMGPR_plasmid_3300006525_000007	9432	d__Bacteria;p__Firmicutes_A;c__Clostridia;o__Oscillospirales	Host-associated;Mammals: Human;Digestive system;Large intestine;Fecal	2.01824	6.52508	Human_associated
IMGPR_plasmid_3300006568_000007	6155	d__Bacteria;p__Firmicutes_A;c__Clostridia;o__Oscillospirales	Host-associated;Mammals: Human;Digestive system;Large intestine;Fecal	2.75918	14.7868	Human_associated
IMGPR_plasmid_3300006568_000009	5339	d__Bacteria;p__Firmicutes_A;c__Clostridia;o__Lachnospirales;f__Lachnospiraceae	Host-associated;Mammals: Human;Digestive system;Large intestine;Fecal	2.86026	16.4661	Human_associated
IMGPR_plasmid_3300006568_000011	7219	d__Bacteria;p__Bacteroidota;c__Bacteroidia;o__Bacteroidales	Host-associated;Mammals: Human;Digestive system;Large intestine;Fecal	2.19405	7.97152	Human_associated
IMGPR_plasmid_3300006568_000013	5210	d__Bacteria;p__Firmicutes_A;c__Clostridia;o__Oscillospirales;f__Acutalibacteraceae;g__UBA1417;s__UBA1417 sp003531055	Host-associated;Mammals: Human;Digestive system;Large intestine;Fecal	3.03243	19.7476	Human_associated
IMGPR_plasmid_3300006568_000015	6073	d__Bacteria;p__Bacteroidota;c__Bacteroidia;o__Bacteroidales	Host-associated;Mammals: Human;Digestive system;Large intestine;Fecal	2.66372	13.3495	Human_associated
IMGPR_plasmid_3300006568_000017	12706		Host-associated;Mammals: Human;Digestive system;Large intestine;Fecal	1.77238	4.88484	Human_associated
IMGPR_plasmid_3300006568_000018	12032	d__Bacteria;p__Firmicutes_A;c__Clostridia	Host-associated;Mammals: Human;Digestive system;Large intestine;Fecal	2.20477	8.06817	Human_associated
IMGPR_plasmid_3300006568_000019	5602	d__Bacteria;p__Firmicutes_A;c__Clostridia;o__Lachnospirales;f__Lachnospiraceae	Host-associated;Mammals: Human;Digestive system;Large intestine;Fecal	2.77752	15.0792	Human_associated
IMGPR_plasmid_3300006568_000073	24978		Host-associated;Mammals: Human;Digestive system;Large intestine;Fecal	1.15013	2.1586	Human_associated
IMGPR_plasmid_3300006722_000001	4989	d__Bacteria;p__Bacteroidota;c__Bacteroidia;o__Bacteroidales	Host-associated;Mammals: Human;Digestive system;Large intestine;Fecal	2.77499	15.0385	Human_associated
IMGPR_plasmid_3300006722_000002	4413	d__Bacteria;p__Bacteroidota;c__Bacteroidia;o__Bacteroidales	Host-associated;Mammals: Human;Digestive system;Large intestine;Fecal	3.0707	20.557	Human_associated
IMGPR_plasmid_3300006722_000005	7495	d__Bacteria;p__Bacteroidota;c__Bacteroidia;o__Bacteroidales	Host-associated;Mammals: Human;Digestive system;Large intestine;Fecal	2.30122	8.98636	Human_associated
IMGPR_plasmid_3300006739_000002	5497	d__Bacteria;p__Firmicutes_A;c__Clostridia;o__Lachnospirales;f__Lachnospiraceae	Host-associated;Mammals: Human;Digestive system;Large intestine;Fecal	2.86989	16.6351	Human_associated
IMGPR_plasmid_3300006739_000003	5588	d__Bacteria;p__Bacteroidota;c__Bacteroidia;o__Bacteroidales;f__Bacteroidaceae	Host-associated;Mammals: Human;Digestive system;Large intestine;Fecal	2.74959	14.6363	Human_associated
IMGPR_plasmid_3300006739_000004	3468	d__Bacteria;p__Bacteroidota;c__Bacteroidia;o__Bacteroidales;f__Bacteroidaceae;g__Prevotella	Host-associated;Mammals: Human;Digestive system;Large intestine;Fecal	3.27152	25.3513	Human_associated
IMGPR_plasmid_3300006739_000005	4238	d__Bacteria;p__Bacteroidota;c__Bacteroidia;o__Bacteroidales	Host-associated;Mammals: Human;Digestive system;Large intestine;Fecal	3.08992	20.9754	Human_associated
IMGPR_plasmid_3300006739_000013	9025	d__Bacteria;p__Bacteroidota;c__Bacteroidia;o__Bacteroidales	Host-associated;Mammals: Human;Digestive system;Large intestine;Fecal	2.22421	8.2462	Human_associated
IMGPR_plasmid_3300006739_000048	2979	d__Bacteria;p__Bacteroidota;c__Bacteroidia;o__Bacteroidales;f__Bacteroidaceae;g__Prevotella	Host-associated;Mammals: Human;Digestive system;Large intestine;Fecal	3.2361	24.4344	Human_associated
IMGPR_plasmid_3300006746_000002	8847	d__Bacteria;p__Bacteroidota;c__Bacteroidia;o__Bacteroidales	Host-associated;Mammals: Human;Digestive system;Large intestine;Fecal	2.26898	8.66955	Human_associated
IMGPR_plasmid_3300006746_000008	4238	d__Bacteria;p__Bacteroidota;c__Bacteroidia;o__Bacteroidales	Host-associated;Mammals: Human;Digestive system;Large intestine;Fecal	3.05594	20.2412	Human_associated
IMGPR_plasmid_3300006746_000034	12268		Host-associated;Mammals: Human;Digestive system;Large intestine;Fecal	2.10634	7.21813	Human_associated
IMGPR_plasmid_3300006747_000002	8859	d__Bacteria;p__Bacteroidota;c__Bacteroidia;o__Bacteroidales	Host-associated;Mammals: Human;Digestive system;Large intestine;Fecal	2.28776	8.85289	Human_associated
IMGPR_plasmid_3300006747_000009	4232	d__Bacteria;p__Bacteroidota;c__Bacteroidia;o__Bacteroidales	Host-associated;Mammals: Human;Digestive system;Large intestine;Fecal	3.04592	20.0294	Human_associated
IMGPR_plasmid_3300006747_000013	7511	d__Bacteria;p__Bacteroidota;c__Bacteroidia;o__Bacteroidales	Host-associated;Mammals: Human;Digestive system;Large intestine;Fecal	2.30128	8.98695	Human_associated
IMGPR_plasmid_3300006747_000016	12042	d__Bacteria;p__Firmicutes_A;c__Clostridia	Host-associated;Mammals: Human;Digestive system;Large intestine;Fecal	2.20057	8.03015	Human_associated
IMGPR_plasmid_3300006747_000018	4903	d__Bacteria;p__Firmicutes_A;c__Clostridia	Host-associated;Mammals: Human;Digestive system;Large intestine;Fecal	2.94299	17.9726	Human_associated
IMGPR_plasmid_3300007043_000003	6041	d__Bacteria;p__Firmicutes_A;c__Clostridia;o__Oscillospirales	Host-associated;Mammals: Human;Digestive system;Large intestine;Fecal	2.81156	15.6358	Human_associated
IMGPR_plasmid_3300007043_000007	4227	d__Bacteria;p__Bacteroidota;c__Bacteroidia;o__Bacteroidales	Host-associated;Mammals: Human;Digestive system;Large intestine;Fecal	3.10056	21.2103	Human_associated
IMGPR_plasmid_3300007043_000008	11974	d__Bacteria;p__Firmicutes_A;c__Clostridia;o__Oscillospirales	Host-associated;Mammals: Human;Digestive system;Large intestine;Fecal	1.91426	5.7819	Human_associated
IMGPR_plasmid_3300007043_000014	5899	d__Bacteria;p__Bacteroidota;c__Bacteroidia;o__Bacteroidales;f__Bacteroidaceae	Host-associated;Mammals: Human;Digestive system;Large intestine;Fecal	2.66501	13.3681	Human_associated
IMGPR_plasmid_3300007043_000041	2830	d__Bacteria;p__Bacteroidota;c__Bacteroidia;o__Bacteroidales	Host-associated;Mammals: Human;Digestive system;Large intestine;Fecal	3.23686	24.4536	Human_associated
IMGPR_plasmid_3300007055_000001	5064	d__Bacteria;p__Bacteroidota;c__Bacteroidia;o__Bacteroidales	Host-associated;Mammals: Human;Digestive system;Large intestine;Fecal	2.95492	18.2002	Human_associated
IMGPR_plasmid_3300007055_000003	4227	d__Bacteria;p__Bacteroidota;c__Bacteroidia;o__Bacteroidales	Host-associated;Mammals: Human;Digestive system;Large intestine;Fecal	2.76337	14.8532	Human_associated
IMGPR_plasmid_3300007055_000006	6177		Host-associated;Mammals: Human;Digestive system;Large intestine;Fecal	2.56961	12.0607	Human_associated
IMGPR_plasmid_3300007055_000015	2831	d__Bacteria;p__Bacteroidota;c__Bacteroidia;o__Bacteroidales	Host-associated;Mammals: Human;Digestive system;Large intestine;Fecal	3.2348	24.4012	Human_associated
IMGPR_plasmid_3300007055_000069	7895		Host-associated;Mammals: Human;Digestive system;Large intestine;Fecal	2.21934	8.20123	Human_associated
IMGPR_plasmid_3300007062_000003	30935	d__Bacteria;p__Bacteroidota;c__Bacteroidia;o__Bacteroidales	Host-associated;Mammals: Human;Digestive system;Large intestine;Fecal	1.22035	2.38837	Human_associated
IMGPR_plasmid_3300007098_000002	5674	d__Bacteria;p__Bacteroidota;c__Bacteroidia;o__Bacteroidales	Host-associated;Mammals: Human;Digestive system;Large intestine;Fecal	2.2236	8.24056	Human_associated
IMGPR_plasmid_3300007098_000005	4236	d__Bacteria;p__Bacteroidota;c__Bacteroidia;o__Bacteroidales	Host-associated;Mammals: Human;Digestive system;Large intestine;Fecal	3.10054	21.2099	Human_associated
IMGPR_plasmid_3300007098_000008	5650	d__Bacteria;p__Firmicutes_A;c__Clostridia;o__Oscillospirales	Host-associated;Mammals: Human;Digestive system;Large intestine;Fecal	2.91095	17.3743	Human_associated
IMGPR_plasmid_3300007105_000006	5364	d__Bacteria;p__Firmicutes_A;c__Clostridia	Host-associated;Mammals: Human;Digestive system;Large intestine;Fecal	2.83178	15.9757	Human_associated
IMGPR_plasmid_3300007105_000009	8430	d__Bacteria;p__Bacteroidota;c__Bacteroidia;o__Bacteroidales	Host-associated;Mammals: Human;Digestive system;Large intestine;Fecal	2.09397	7.11708	Human_associated
IMGPR_plasmid_3300007105_000011	12200		Host-associated;Mammals: Human;Digestive system;Large intestine;Fecal	1.93751	5.94142	Human_associated
IMGPR_plasmid_3300007105_000021	4862	d__Bacteria;p__Bacteroidota;c__Bacteroidia;o__Bacteroidales	Host-associated;Mammals: Human;Digestive system;Large intestine;Fecal	2.80161	15.4711	Human_associated
IMGPR_plasmid_3300007105_000022	9027	d__Bacteria;p__Bacteroidota;c__Bacteroidia;o__Bacteroidales	Host-associated;Mammals: Human;Digestive system;Large intestine;Fecal	2.25721	8.55642	Human_associated
IMGPR_plasmid_3300007105_000248	35193		Host-associated;Mammals: Human;Digestive system;Large intestine;Fecal	1.17878	2.2504	Human_associated
IMGPR_plasmid_3300007108_000001	5683	d__Bacteria;p__Bacteroidota;c__Bacteroidia;o__Bacteroidales	Host-associated;Mammals: Human;Digestive system;Large intestine;Fecal	2.22593	8.2621	Human_associated
IMGPR_plasmid_3300007108_000005	9226	d__Bacteria;p__Bacteroidota;c__Bacteroidia;o__Bacteroidales	Host-associated;Mammals: Human;Digestive system;Large intestine;Fecal	2.04524	6.73102	Human_associated
IMGPR_plasmid_3300007108_000025	2840	d__Bacteria;p__Bacteroidota;c__Bacteroidia;o__Bacteroidales	Host-associated;Mammals: Human;Digestive system;Large intestine;Fecal	3.23415	24.3848	Human_associated
IMGPR_plasmid_3300007109_000001	5068	d__Bacteria;p__Bacteroidota;c__Bacteroidia;o__Bacteroidales	Host-associated;Mammals: Human;Digestive system;Large intestine;Fecal	2.7399	14.4855	Human_associated
IMGPR_plasmid_3300007109_000005	5881	d__Bacteria;p__Bacteroidota;c__Bacteroidia;o__Bacteroidales	Host-associated;Mammals: Human;Digestive system;Large intestine;Fecal	2.91986	17.5388	Human_associated
IMGPR_plasmid_3300007109_000007	4405	d__Bacteria;p__Bacteroidota;c__Bacteroidia;o__Bacteroidales	Host-associated;Mammals: Human;Digestive system;Large intestine;Fecal	3.05408	20.2016	Human_associated
IMGPR_plasmid_3300007111_000001	5172	d__Bacteria;p__Firmicutes_A;c__Clostridia;o__Lachnospirales;f__Lachnospiraceae	Host-associated;Mammals: Human;Digestive system;Large intestine;Fecal	2.92805	17.6911	Human_associated
IMGPR_plasmid_3300007111_000005	6107	d__Bacteria;p__Firmicutes_A;c__Clostridia;o__Oscillospirales	Host-associated;Mammals: Human;Digestive system;Large intestine;Fecal	2.84426	16.1888	Human_associated
IMGPR_plasmid_3300007111_000006	7177		Host-associated;Mammals: Human;Digestive system;Large intestine;Fecal	2.6472	13.1145	Human_associated
IMGPR_plasmid_3300007111_000008	5680	d__Bacteria;p__Bacteroidota;c__Bacteroidia;o__Bacteroidales	Host-associated;Mammals: Human;Digestive system;Large intestine;Fecal	3.06786	20.4958	Human_associated
IMGPR_plasmid_3300007111_000047	9029	d__Bacteria;p__Bacteroidota;c__Bacteroidia;o__Bacteroidales	Host-associated;Mammals: Human;Digestive system;Large intestine;Fecal	2.23097	8.30893	Human_associated
IMGPR_plasmid_3300007111_000069	2832	d__Bacteria;p__Bacteroidota;c__Bacteroidia;o__Bacteroidales	Host-associated;Mammals: Human;Digestive system;Large intestine;Fecal	3.15352	22.4182	Human_associated
IMGPR_plasmid_3300007111_000092	3643		Host-associated;Mammals: Human;Digestive system;Large intestine;Fecal	3.40127	29.0022	Human_associated
IMGPR_plasmid_3300007138_000001	5044	d__Bacteria;p__Bacteroidota;c__Bacteroidia;o__Bacteroidales	Host-associated;Mammals: Human;Digestive system;Large intestine;Fecal	2.80657	15.553	Human_associated
IMGPR_plasmid_3300007138_000002	5394	d__Bacteria;p__Firmicutes_A;c__Clostridia;o__Lachnospirales;f__Lachnospiraceae	Host-associated;Mammals: Human;Digestive system;Large intestine;Fecal	2.9557	18.2151	Human_associated
IMGPR_plasmid_3300007138_000004	4232	d__Bacteria;p__Bacteroidota;c__Bacteroidia;o__Bacteroidales	Host-associated;Mammals: Human;Digestive system;Large intestine;Fecal	2.7414	14.5086	Human_associated
IMGPR_plasmid_3300007184_000008	4227	d__Bacteria;p__Bacteroidota;c__Bacteroidia;o__Bacteroidales	Host-associated;Mammals: Human;Digestive system;Large intestine;Fecal	3.05054	20.1267	Human_associated
IMGPR_plasmid_3300007210_000009	4626	d__Bacteria;p__Firmicutes_A;c__Clostridia;o__Lachnospirales;f__Lachnospiraceae;g__Agathobacter	Host-associated;Mammals: Human;Digestive system;Large intestine;Fecal	2.93072	17.7411	Human_associated
IMGPR_plasmid_3300007210_000056	2849	d__Bacteria;p__Bacteroidota;c__Bacteroidia;o__Bacteroidales	Host-associated;Mammals: Human;Digestive system;Large intestine;Fecal	3.29102	25.8702	Human_associated
IMGPR_plasmid_3300007222_000007	2840	d__Bacteria;p__Bacteroidota;c__Bacteroidia;o__Bacteroidales	Host-associated;Mammals: Human;Digestive system;Large intestine;Fecal	3.25284	24.8638	Human_associated
IMGPR_plasmid_3300007222_000094	39391		Host-associated;Mammals: Human;Digestive system;Large intestine;Fecal	1.19052	2.2888	Human_associated
IMGPR_plasmid_3300007288_000001	5374	d__Bacteria;p__Firmicutes_A;c__Clostridia;o__Lachnospirales;f__Lachnospiraceae	Host-associated;Mammals: Human;Digestive system;Large intestine;Fecal	2.93787	17.8756	Human_associated
IMGPR_plasmid_3300007288_000002	5352	d__Bacteria;p__Firmicutes_A;c__Clostridia	Host-associated;Mammals: Human;Digestive system;Large intestine;Fecal	2.84738	16.2426	Human_associated
IMGPR_plasmid_3300007288_000003	4234	d__Bacteria;p__Bacteroidota;c__Bacteroidia;o__Bacteroidales	Host-associated;Mammals: Human;Digestive system;Large intestine;Fecal	3.15945	22.5577	Human_associated
IMGPR_plasmid_3300007288_000005	4581	d__Bacteria;p__Firmicutes_A;c__Clostridia;o__Lachnospirales;f__Lachnospiraceae	Host-associated;Mammals: Human;Digestive system;Large intestine;Fecal	2.9275	17.6809	Human_associated
IMGPR_plasmid_3300007288_000009	5899	d__Bacteria;p__Bacteroidota;c__Bacteroidia;o__Bacteroidales	Host-associated;Mammals: Human;Digestive system;Large intestine;Fecal	2.62472	12.8007	Human_associated
IMGPR_plasmid_3300007288_000027	5837	d__Bacteria;p__Firmicutes_A;c__Clostridia;o__Lachnospirales;f__Lachnospiraceae	Host-associated;Mammals: Human;Digestive system;Large intestine;Fecal	2.76013	14.8019	Human_associated
IMGPR_plasmid_3300007288_000031	2830	d__Bacteria;p__Bacteroidota;c__Bacteroidia;o__Bacteroidales	Host-associated;Mammals: Human;Digestive system;Large intestine;Fecal	3.21729	23.9603	Human_associated
IMGPR_plasmid_3300007292_000003	6452	d__Bacteria;p__Firmicutes_A;c__Clostridia;o__Oscillospirales	Host-associated;Mammals: Human;Digestive system;Large intestine;Fecal	2.78447	15.1913	Human_associated
IMGPR_plasmid_3300007292_000024	2830	d__Bacteria;p__Bacteroidota;c__Bacteroidia;o__Bacteroidales	Host-associated;Mammals: Human;Digestive system;Large intestine;Fecal	3.22424	24.1345	Human_associated
IMGPR_plasmid_3300007296_000001	4697	d__Bacteria;p__Firmicutes_A;c__Clostridia	Host-associated;Mammals: Human;Digestive system;Large intestine;Fecal	2.86974	16.6325	Human_associated
IMGPR_plasmid_3300007296_000005	4625	d__Bacteria;p__Firmicutes_A;c__Clostridia;o__Lachnospirales;f__Lachnospiraceae;g__Agathobacter;s__Agathobacter rectalis	Host-associated;Mammals: Human;Digestive system;Large intestine;Fecal	2.95149	18.1345	Human_associated
IMGPR_plasmid_3300007296_000017	9850		Host-associated;Mammals: Human;Digestive system;Large intestine;Fecal	1.9411	5.96638	Human_associated
IMGPR_plasmid_3300007296_000040	7495	d__Bacteria;p__Bacteroidota;c__Bacteroidia;o__Bacteroidales	Host-associated;Mammals: Human;Digestive system;Large intestine;Fecal	2.304	9.01412	Human_associated
IMGPR_plasmid_3300007298_000001	5144	d__Bacteria;p__Firmicutes_A;c__Clostridia;o__Lachnospirales;f__Lachnospiraceae	Host-associated;Mammals: Human;Digestive system;Large intestine;Fecal	2.95726	18.2452	Human_associated
IMGPR_plasmid_3300007298_000013	5304	d__Bacteria;p__Bacteroidota;c__Bacteroidia;o__Bacteroidales	Host-associated;Mammals: Human;Digestive system;Large intestine;Fecal	2.75584	14.7342	Human_associated
IMGPR_plasmid_3300007298_000014	5374	d__Bacteria;p__Firmicutes_A;c__Clostridia;o__Oscillospirales	Host-associated;Mammals: Human;Digestive system;Large intestine;Fecal	2.85146	16.313	Human_associated
IMGPR_plasmid_3300007299_000003	10935	d__Bacteria;p__Firmicutes_A;c__Clostridia	Host-associated;Mammals: Human;Digestive system;Large intestine;Fecal	1.87929	5.54888	Human_associated
IMGPR_plasmid_3300007299_000004	4247	d__Bacteria;p__Bacteroidota;c__Bacteroidia;o__Bacteroidales	Host-associated;Mammals: Human;Digestive system;Large intestine;Fecal	3.08769	20.9263	Human_associated
IMGPR_plasmid_3300007299_000005	7156	d__Bacteria;p__Firmicutes_A;c__Clostridia;o__Oscillospirales	Host-associated;Mammals: Human;Digestive system;Large intestine;Fecal	2.52371	11.4748	Human_associated
IMGPR_plasmid_3300007299_000006	35918	d__Bacteria;p__Bacteroidota;c__Bacteroidia;o__Bacteroidales	Host-associated;Mammals: Human;Digestive system;Large intestine;Fecal	1.24159	2.4611	Human_associated
IMGPR_plasmid_3300007299_000007	4745	d__Bacteria;p__Firmicutes_A;c__Clostridia;o__Lachnospirales;f__Lachnospiraceae;g__Fusicatenibacter;s__Fusicatenibacter saccharivorans	Host-associated;Mammals: Human;Digestive system;Large intestine;Fecal	3.03156	19.7295	Human_associated
IMGPR_plasmid_3300007299_000012	5919	d__Bacteria;p__Bacteroidota;c__Bacteroidia;o__Bacteroidales;f__Bacteroidaceae	Host-associated;Mammals: Human;Digestive system;Large intestine;Fecal	2.60893	12.5845	Human_associated
IMGPR_plasmid_3300007299_000016	14176		Host-associated;Mammals: Human;Digestive system;Large intestine;Fecal	1.68211	4.3769	Human_associated
IMGPR_plasmid_3300007299_000017	9035	d__Bacteria;p__Bacteroidota;c__Bacteroidia;o__Bacteroidales	Host-associated;Mammals: Human;Digestive system;Large intestine;Fecal	2.2562	8.54677	Human_associated
IMGPR_plasmid_3300007299_000115	31493		Host-associated;Mammals: Human;Digestive system;Large intestine;Fecal	1.12158	2.06971	Human_associated
IMGPR_plasmid_3300007305_000009	5726	d__Bacteria;p__Bacteroidota;c__Bacteroidia;o__Bacteroidales	Host-associated;Mammals: Human;Digestive system;Large intestine;Fecal	2.61213	12.628	Human_associated
IMGPR_plasmid_3300007312_000001	5082	d__Bacteria;p__Bacteroidota;c__Bacteroidia;o__Bacteroidales	Host-associated;Mammals: Human;Digestive system;Large intestine;Fecal	2.89545	17.0917	Human_associated
IMGPR_plasmid_3300007312_000112	5424	d__Bacteria;p__Bacteroidota;c__Bacteroidia;o__Bacteroidales;f__Bacteroidaceae	Host-associated;Mammals: Human;Digestive system;Large intestine;Fecal	2.65322	13.1997	Human_associated
IMGPR_plasmid_3300007313_000001	5118	d__Bacteria;p__Firmicutes_A;c__Clostridia	Host-associated;Mammals: Human;Digestive system;Large intestine;Fecal	2.91073	17.3703	Human_associated
IMGPR_plasmid_3300007313_000005	9216	d__Bacteria;p__Bacteroidota;c__Bacteroidia;o__Bacteroidales	Host-associated;Mammals: Human;Digestive system;Large intestine;Fecal	2.039	6.68294	Human_associated
IMGPR_plasmid_3300007313_000033	3149	d__Bacteria;p__Proteobacteria;c__Gammaproteobacteria;o__Burkholderiales;f__Burkholderiaceae;g__Parasutterella	Host-associated;Mammals: Human;Digestive system;Large intestine;Fecal	3.50598	32.3142	Human_associated
IMGPR_plasmid_3300007353_000002	6140	d__Bacteria;p__Firmicutes_A;c__Clostridia;o__Oscillospirales;f__Oscillospiraceae	Host-associated;Mammals: Human;Digestive system;Large intestine;Fecal	2.82631	15.883	Human_associated
IMGPR_plasmid_3300007353_000005	6101	d__Bacteria;p__Firmicutes_A;c__Clostridia;o__Oscillospirales	Host-associated;Mammals: Human;Digestive system;Large intestine;Fecal	2.92088	17.5576	Human_associated
IMGPR_plasmid_3300007353_000006	5120	d__Bacteria;p__Firmicutes_A;c__Clostridia	Host-associated;Mammals: Human;Digestive system;Large intestine;Fecal	2.92752	17.6813	Human_associated
IMGPR_plasmid_3300007353_000015	5426	d__Bacteria;p__Bacteroidota;c__Bacteroidia;o__Bacteroidales;f__Bacteroidaceae;g__Bacteroides	Host-associated;Mammals: Human;Digestive system;Large intestine;Fecal	2.47463	10.8773	Human_associated
IMGPR_plasmid_3300007353_000019	8418	d__Bacteria;p__Bacteroidota;c__Bacteroidia;o__Bacteroidales	Host-associated;Mammals: Human;Digestive system;Large intestine;Fecal	2.21884	8.19661	Human_associated
IMGPR_plasmid_3300007353_000026	34005	d__Bacteria;p__Bacteroidota;c__Bacteroidia;o__Bacteroidales;f__Tannerellaceae;g__Parabacteroides;s__Parabacteroides distasonis	Host-associated;Mammals: Human;Digestive system;Large intestine;Fecal	1.14194	2.13283	Human_associated
IMGPR_plasmid_3300007353_000063	2829	d__Bacteria;p__Bacteroidota;c__Bacteroidia;o__Bacteroidales	Host-associated;Mammals: Human;Digestive system;Large intestine;Fecal	3.24401	24.6363	Human_associated
IMGPR_plasmid_3300007356_000002	6172	d__Bacteria;p__Firmicutes_A;c__Clostridia;o__Oscillospirales	Host-associated;Mammals: Human;Digestive system;Large intestine;Fecal	2.88974	16.9886	Human_associated
IMGPR_plasmid_3300007356_000003	5522	d__Bacteria;p__Firmicutes_A;c__Clostridia;o__Oscillospirales	Host-associated;Mammals: Human;Digestive system;Large intestine;Fecal	2.90463	17.2585	Human_associated
IMGPR_plasmid_3300007356_000005	4412	d__Bacteria;p__Bacteroidota;c__Bacteroidia;o__Bacteroidales	Host-associated;Mammals: Human;Digestive system;Large intestine;Fecal	3.04218	19.951	Human_associated
IMGPR_plasmid_3300007356_000007	6434	d__Bacteria;p__Bacteroidota;c__Bacteroidia;o__Bacteroidales	Host-associated;Mammals: Human;Digestive system;Large intestine;Fecal	2.40307	10.0571	Human_associated
IMGPR_plasmid_3300007360_000001	6146	d__Bacteria;p__Firmicutes_A;c__Clostridia;o__Lachnospirales	Host-associated;Mammals: Human;Digestive system;Large intestine;Fecal	2.62745	12.8384	Human_associated
IMGPR_plasmid_3300007360_000002	4233	d__Bacteria;p__Bacteroidota;c__Bacteroidia;o__Bacteroidales	Host-associated;Mammals: Human;Digestive system;Large intestine;Fecal	3.08758	20.9241	Human_associated
IMGPR_plasmid_3300007361_000004	8868	d__Bacteria;p__Bacteroidota;c__Bacteroidia;o__Bacteroidales	Host-associated;Mammals: Human;Digestive system;Large intestine;Fecal	2.29029	8.87781	Human_associated
IMGPR_plasmid_3300007361_000010	12958		Host-associated;Mammals: Human;Digestive system;Large intestine;Fecal	1.75736	4.79709	Human_associated
IMGPR_plasmid_3300007361_000012	12040	d__Bacteria;p__Firmicutes_A;c__Clostridia	Host-associated;Mammals: Human;Digestive system;Large intestine;Fecal	2.19162	7.94968	Human_associated
IMGPR_plasmid_3300007361_000038	72169	d__Bacteria;p__Bacteroidota;c__Bacteroidia;o__Bacteroidales	Host-associated;Mammals: Human;Digestive system;Large intestine;Fecal	0.958504	1.60779	Human_associated
IMGPR_plasmid_3300007362_000001	5049	d__Bacteria;p__Bacteroidota;c__Bacteroidia;o__Bacteroidales	Host-associated;Mammals: Human;Digestive system;Large intestine;Fecal	2.9332	17.7876	Human_associated
IMGPR_plasmid_3300007362_000004	5789	d__Bacteria;p__Firmicutes_A;c__Clostridia	Host-associated;Mammals: Human;Digestive system;Large intestine;Fecal	2.96022	18.3023	Human_associated
IMGPR_plasmid_3300007362_000015	7224	d__Bacteria;p__Bacteroidota;c__Bacteroidia;o__Bacteroidales	Host-associated;Mammals: Human;Digestive system;Large intestine;Fecal	2.18901	7.92636	Human_associated
IMGPR_plasmid_3300007498_000001	9208	d__Bacteria;p__Bacteroidota;c__Bacteroidia;o__Bacteroidales	Host-associated;Mammals: Human;Digestive system;Large intestine;Fecal	2.34083	9.38981	Human_associated
IMGPR_plasmid_3300007498_000006	4966	d__Bacteria;p__Firmicutes_A;c__Clostridia	Host-associated;Mammals: Human;Digestive system;Large intestine;Fecal	2.83171	15.9744	Human_associated
IMGPR_plasmid_3300007498_000073	2831	d__Bacteria;p__Bacteroidota;c__Bacteroidia;o__Bacteroidales	Host-associated;Mammals: Human;Digestive system;Large intestine;Fecal	3.20236	23.5906	Human_associated
IMGPR_plasmid_3300007498_000209	2918	d__Bacteria;p__Bacteroidota;c__Bacteroidia;o__Bacteroidales;f__Bacteroidaceae	Host-associated;Mammals: Human;Digestive system;Large intestine;Fecal	3.30282	26.1892	Human_associated
IMGPR_plasmid_3300007501_000005	6105	d__Bacteria;p__Firmicutes_A;c__Clostridia;o__Oscillospirales	Host-associated;Mammals: Human;Digestive system;Large intestine;Fecal	2.82201	15.8106	Human_associated
IMGPR_plasmid_3300007501_000067	5255		Host-associated;Mammals: Human;Digestive system;Large intestine;Fecal	2.26679	8.6484	Human_associated
IMGPR_plasmid_3300007501_000081	2836	d__Bacteria;p__Bacteroidota;c__Bacteroidia;o__Bacteroidales	Host-associated;Mammals: Human;Digestive system;Large intestine;Fecal	3.19041	23.2984	Human_associated
IMGPR_plasmid_3300007501_000161	8419		Host-associated;Mammals: Human;Digestive system;Large intestine;Fecal	2.31276	9.10228	Human_associated
IMGPR_plasmid_3300007524_000002	6847	d__Bacteria;p__Bacteroidota;c__Bacteroidia;o__Bacteroidales	Host-associated;Mammals: Human;Digestive system;Large intestine;Fecal	2.30595	9.03375	Human_associated
IMGPR_plasmid_3300007524_000005	6471	d__Bacteria;p__Bacteroidota;c__Bacteroidia;o__Bacteroidales	Host-associated;Mammals: Human;Digestive system;Large intestine;Fecal	2.3767	9.76927	Human_associated
IMGPR_plasmid_3300007524_000009	4241	d__Bacteria;p__Bacteroidota;c__Bacteroidia;o__Bacteroidales	Host-associated;Mammals: Human;Digestive system;Large intestine;Fecal	2.78404	15.1843	Human_associated
IMGPR_plasmid_3300007524_000011	5355	d__Bacteria;p__Firmicutes_A;c__Clostridia;o__Oscillospirales	Host-associated;Mammals: Human;Digestive system;Large intestine;Fecal	2.9124	17.4009	Human_associated
IMGPR_plasmid_3300007524_000060	2840	d__Bacteria;p__Bacteroidota;c__Bacteroidia;o__Bacteroidales	Host-associated;Mammals: Human;Digestive system;Large intestine;Fecal	3.19125	23.3188	Human_associated
IMGPR_plasmid_3300007524_000076	14062		Host-associated;Mammals: Human;Digestive system;Large intestine;Fecal	1.78729	4.97326	Human_associated
IMGPR_plasmid_3300007530_000001	5506	d__Bacteria;p__Firmicutes_A;c__Clostridia;o__Lachnospirales;f__Lachnospiraceae	Host-associated;Mammals: Human;Digestive system;Large intestine;Fecal	2.92702	17.6719	Human_associated
IMGPR_plasmid_3300007530_000005	4757	d__Bacteria;p__Bacteroidota;c__Bacteroidia;o__Bacteroidales	Host-associated;Mammals: Human;Digestive system;Large intestine;Fecal	2.91726	17.4905	Human_associated
IMGPR_plasmid_3300007530_000009	5218	d__Bacteria;p__Firmicutes_A;c__Clostridia;o__Oscillospirales	Host-associated;Mammals: Human;Digestive system;Large intestine;Fecal	2.93148	17.7554	Human_associated
IMGPR_plasmid_3300007530_000011	86147	d__Bacteria;p__Bacteroidota;c__Bacteroidia;o__Bacteroidales	Host-associated;Mammals: Human;Digestive system;Large intestine;Fecal	0.876078	1.40146	Human_associated
IMGPR_plasmid_3300007530_000014	12154		Host-associated;Mammals: Human;Digestive system;Large intestine;Fecal	1.91508	5.78745	Human_associated
IMGPR_plasmid_3300007530_000016	9029	d__Bacteria;p__Bacteroidota;c__Bacteroidia;o__Bacteroidales	Host-associated;Mammals: Human;Digestive system;Large intestine;Fecal	2.20832	8.1004	Human_associated
IMGPR_plasmid_3300007530_000036	2870	d__Bacteria;p__Bacteroidota;c__Bacteroidia;o__Bacteroidales	Host-associated;Mammals: Human;Digestive system;Large intestine;Fecal	3.18523	23.1729	Human_associated
IMGPR_plasmid_3300007641_000002	5165	d__Bacteria;p__Firmicutes_A;c__Clostridia;o__Lachnospirales;f__Lachnospiraceae	Host-associated;Mammals: Human;Digestive system;Large intestine;Fecal	3.01801	19.4506	Human_associated
IMGPR_plasmid_3300007641_000003	4933	d__Bacteria;p__Bacteroidota;c__Bacteroidia;o__Bacteroidales	Host-associated;Mammals: Human;Digestive system;Large intestine;Fecal	2.81349	15.668	Human_associated
IMGPR_plasmid_3300007641_000004	4706	d__Bacteria;p__Firmicutes_A;c__Clostridia	Host-associated;Mammals: Human;Digestive system;Large intestine;Fecal	2.85432	16.3627	Human_associated
IMGPR_plasmid_3300007641_000006	8495	d__Bacteria;p__Firmicutes_A;c__Clostridia	Host-associated;Mammals: Human;Digestive system;Large intestine;Fecal	2.54743	11.7743	Human_associated
IMGPR_plasmid_3300007641_000007	6317	d__Bacteria;p__Firmicutes_A;c__Clostridia;o__Oscillospirales	Host-associated;Mammals: Human;Digestive system;Large intestine;Fecal	2.83742	16.0717	Human_associated
IMGPR_plasmid_3300007641_000011	4227	d__Bacteria;p__Bacteroidota;c__Bacteroidia;o__Bacteroidales	Host-associated;Mammals: Human;Digestive system;Large intestine;Fecal	3.08637	20.8974	Human_associated
IMGPR_plasmid_3300007641_000015	4256	d__Bacteria;p__Bacteroidota;c__Bacteroidia;o__Bacteroidales;f__Bacteroidaceae;g__Prevotella	Host-associated;Mammals: Human;Digestive system;Large intestine;Fecal	3.06611	20.4583	Human_associated
IMGPR_plasmid_3300007641_000021	4973	d__Bacteria;p__Firmicutes_A;c__Clostridia;o__Oscillospirales;f__Acutalibacteraceae;g__Eubacterium_R;s__Eubacterium_R sp000433975	Host-associated;Mammals: Human;Digestive system;Large intestine;Fecal	2.54717	11.7709	Human_associated
IMGPR_plasmid_3300007641_000027	2952	d__Bacteria;p__Bacteroidota;c__Bacteroidia;o__Bacteroidales;f__Bacteroidaceae;g__Prevotella	Host-associated;Mammals: Human;Digestive system;Large intestine;Fecal	3.34269	27.2952	Human_associated
IMGPR_plasmid_3300007641_000030	3940	d__Bacteria;p__Proteobacteria;c__Gammaproteobacteria;o__Enterobacterales;f__Enterobacteriaceae;g__Escherichia;s__Escherichia coli	Host-associated;Mammals: Human;Digestive system;Large intestine;Fecal	3.17884	23.0188	Human_associated
IMGPR_plasmid_3300007641_000035	2830	d__Bacteria;p__Bacteroidota;c__Bacteroidia;o__Bacteroidales	Host-associated;Mammals: Human;Digestive system;Large intestine;Fecal	3.22424	24.1345	Human_associated
IMGPR_plasmid_3300007641_000039	5267	d__Bacteria;p__Firmicutes_A;c__Clostridia;o__Lachnospirales;f__Lachnospiraceae;g__Lachnospira	Host-associated;Mammals: Human;Digestive system;Large intestine;Fecal	2.53574	11.6258	Human_associated
IMGPR_plasmid_3300007641_000180	2752	d__Bacteria;p__Actinobacteriota;c__Coriobacteriia;o__Coriobacteriales	Host-associated;Mammals: Human;Digestive system;Large intestine;Fecal	3.69492	39.2424	Human_associated
IMGPR_plasmid_3300007650_000002	4996	d__Bacteria;p__Bacteroidota;c__Bacteroidia;o__Bacteroidales	Host-associated;Mammals: Human;Digestive system;Large intestine;Fecal	2.77403	15.0231	Human_associated
IMGPR_plasmid_3300007650_000065	2874	d__Bacteria;p__Bacteroidota;c__Bacteroidia;o__Bacteroidales;f__Bacteroidaceae	Host-associated;Mammals: Human;Digestive system;Large intestine;Fecal	3.28164	25.6195	Human_associated
IMGPR_plasmid_3300007664_000002	12311	d__Bacteria;p__Firmicutes_A;c__Clostridia	Host-associated;Mammals: Human;Digestive system;Large intestine;Fecal	2.31022	9.07661	Human_associated
IMGPR_plasmid_3300007664_000004	6002	d__Bacteria;p__Bacteroidota;c__Bacteroidia;o__Bacteroidales	Host-associated;Mammals: Human;Digestive system;Large intestine;Fecal	2.69164	13.7559	Human_associated
IMGPR_plasmid_3300007664_000010	26531	d__Bacteria;p__Bacteroidota;c__Bacteroidia;o__Bacteroidales;f__Tannerellaceae;g__Parabacteroides	Host-associated;Mammals: Human;Digestive system;Large intestine;Fecal	1.23304	2.43164	Human_associated
IMGPR_plasmid_3300007664_000013	12031	d__Bacteria;p__Firmicutes_A;c__Clostridia	Host-associated;Mammals: Human;Digestive system;Large intestine;Fecal	2.19579	7.98713	Human_associated
IMGPR_plasmid_3300007669_000003	6088	d__Bacteria;p__Firmicutes_A;c__Clostridia;o__Oscillospirales	Host-associated;Mammals: Human;Digestive system;Large intestine;Fecal	2.86584	16.5637	Human_associated
IMGPR_plasmid_3300007669_000004	8303	d__Bacteria;p__Bacteroidota;c__Bacteroidia;o__Bacteroidales	Host-associated;Mammals: Human;Digestive system;Large intestine;Fecal	2.16827	7.74311	Human_associated
IMGPR_plasmid_3300007669_000011	7515	d__Bacteria;p__Bacteroidota;c__Bacteroidia;o__Bacteroidales	Host-associated;Mammals: Human;Digestive system;Large intestine;Fecal	2.29893	8.96355	Human_associated
IMGPR_plasmid_3300007705_000001	8868	d__Bacteria;p__Bacteroidota;c__Bacteroidia;o__Bacteroidales	Host-associated;Mammals: Human;Digestive system;Large intestine;Fecal	2.28349	8.8109	Human_associated
IMGPR_plasmid_3300007705_000003	6846	d__Bacteria;p__Bacteroidota;c__Bacteroidia;o__Bacteroidales	Host-associated;Mammals: Human;Digestive system;Large intestine;Fecal	2.27496	8.72752	Human_associated
IMGPR_plasmid_3300007705_000006	5480	d__Bacteria;p__Bacteroidota;c__Bacteroidia;o__Bacteroidales	Host-associated;Mammals: Human;Digestive system;Large intestine;Fecal	2.45655	10.6645	Human_associated
IMGPR_plasmid_3300007705_000021	2848	d__Bacteria;p__Bacteroidota;c__Bacteroidia;o__Bacteroidales	Host-associated;Mammals: Human;Digestive system;Large intestine;Fecal	3.21015	23.7829	Human_associated
IMGPR_plasmid_3300007714_000004	4421	d__Bacteria;p__Bacteroidota;c__Bacteroidia;o__Bacteroidales	Host-associated;Mammals: Human;Digestive system;Large intestine;Fecal	2.83124	15.9665	Human_associated
IMGPR_plasmid_3300007714_000011	5416	d__Bacteria;p__Bacteroidota;c__Bacteroidia;o__Bacteroidales;f__Bacteroidaceae	Host-associated;Mammals: Human;Digestive system;Large intestine;Fecal	2.77582	15.0517	Human_associated
IMGPR_plasmid_3300007714_000018	9029	d__Bacteria;p__Bacteroidota;c__Bacteroidia;o__Bacteroidales	Host-associated;Mammals: Human;Digestive system;Large intestine;Fecal	2.22602	8.26295	Human_associated
IMGPR_plasmid_3300007714_000023	7549	d__Bacteria;p__Bacteroidota;c__Bacteroidia;o__Bacteroidales;f__Tannerellaceae	Host-associated;Mammals: Human;Digestive system;Large intestine;Fecal	2.31319	9.10664	Human_associated
IMGPR_plasmid_3300007717_000003	5057	d__Bacteria;p__Bacteroidota;c__Bacteroidia;o__Bacteroidales	Host-associated;Mammals: Human;Digestive system;Large intestine;Fecal	2.79521	15.366	Human_associated
IMGPR_plasmid_3300007717_000005	5530	d__Bacteria;p__Bacteroidota;c__Bacteroidia;o__Bacteroidales;f__Bacteroidaceae	Host-associated;Mammals: Human;Digestive system;Large intestine;Fecal	2.80212	15.4795	Human_associated
IMGPR_plasmid_3300007717_000035	7510	d__Bacteria;p__Bacteroidota;c__Bacteroidia;o__Bacteroidales	Host-associated;Mammals: Human;Digestive system;Large intestine;Fecal	2.35955	9.58624	Human_associated
IMGPR_plasmid_3300007742_000284	4272	d__Bacteria;p__Proteobacteria;c__Gammaproteobacteria;o__Burkholderiales;f__Burkholderiaceae;g__Parasutterella	Host-associated;Mammals: Human;Digestive system;Large intestine;Fecal	3.02279	19.5485	Human_associated
IMGPR_plasmid_3300007793_000011	4234	d__Bacteria;p__Bacteroidota;c__Bacteroidia;o__Bacteroidales	Host-associated;Mammals: Human;Digestive system;Large intestine;Fecal	3.15313	22.4092	Human_associated
IMGPR_plasmid_3300007793_000012	37475	d__Bacteria;p__Bacteroidota;c__Bacteroidia;o__Bacteroidales	Host-associated;Mammals: Human;Digestive system;Large intestine;Fecal	1.27704	2.58602	Human_associated
IMGPR_plasmid_3300007793_000016	7956	d__Bacteria;p__Bacteroidota;c__Bacteroidia;o__Bacteroidales	Host-associated;Mammals: Human;Digestive system;Large intestine;Fecal	2.1451	7.54289	Human_associated
IMGPR_plasmid_3300007793_000080	8046		Host-associated;Mammals: Human;Digestive system;Large intestine;Fecal	2.23805	8.37502	Human_associated
IMGPR_plasmid_3300007796_000003	6061	d__Bacteria;p__Firmicutes_A;c__Clostridia;o__Oscillospirales	Host-associated;Mammals: Human;Digestive system;Large intestine;Fecal	2.79975	15.4406	Human_associated
IMGPR_plasmid_3300007796_000009	4231	d__Bacteria;p__Bacteroidota;c__Bacteroidia;o__Bacteroidales	Host-associated;Mammals: Human;Digestive system;Large intestine;Fecal	3.11056	21.4336	Human_associated
IMGPR_plasmid_3300007796_000015	9026	d__Bacteria;p__Bacteroidota;c__Bacteroidia;o__Bacteroidales	Host-associated;Mammals: Human;Digestive system;Large intestine;Fecal	2.25549	8.53998	Human_associated
IMGPR_plasmid_3300007796_000022	5910	d__Bacteria;p__Bacteroidota;c__Bacteroidia;o__Bacteroidales;f__Bacteroidaceae	Host-associated;Mammals: Human;Digestive system;Large intestine;Fecal	2.59397	12.3829	Human_associated
IMGPR_plasmid_3300007796_000034	72197	d__Bacteria;p__Bacteroidota;c__Bacteroidia;o__Bacteroidales	Host-associated;Mammals: Human;Digestive system;Large intestine;Fecal	0.924159	1.51975	Human_associated
IMGPR_plasmid_3300007796_000061	9014	d__Bacteria;p__Firmicutes_A;c__Clostridia;o__Lachnospirales;f__Lachnospiraceae;g__Fusicatenibacter;s__Fusicatenibacter saccharivorans	Host-associated;Mammals: Human;Digestive system;Large intestine;Fecal	2.48628	11.0165	Human_associated
IMGPR_plasmid_3300007796_000277	2528	d__Bacteria;p__Firmicutes_A;c__Clostridia;o__Oscillospirales;f__Ruminococcaceae;g__Ruthenibacterium;s__Ruthenibacterium lactatiformans	Host-associated;Mammals: Human;Digestive system;Large intestine;Fecal	3.42329	29.6703	Human_associated
IMGPR_plasmid_3300007797_000003	6825	d__Bacteria;p__Bacteroidota;c__Bacteroidia;o__Bacteroidales	Host-associated;Mammals: Human;Digestive system;Large intestine;Fecal	2.30535	9.02768	Human_associated
IMGPR_plasmid_3300007797_000010	12035	d__Bacteria;p__Firmicutes_A;c__Clostridia	Host-associated;Mammals: Human;Digestive system;Large intestine;Fecal	2.18759	7.91374	Human_associated
IMGPR_plasmid_3300007798_000002	6847	d__Bacteria;p__Bacteroidota;c__Bacteroidia;o__Bacteroidales	Host-associated;Mammals: Human;Digestive system;Large intestine;Fecal	2.3568	9.55708	Human_associated
IMGPR_plasmid_3300007798_000003	5391	d__Bacteria;p__Firmicutes_A;c__Clostridia;o__Lachnospirales;f__Lachnospiraceae	Host-associated;Mammals: Human;Digestive system;Large intestine;Fecal	2.95846	18.2682	Human_associated
IMGPR_plasmid_3300007798_000005	5902	d__Bacteria;p__Firmicutes_A;c__Clostridia;o__Oscillospirales	Host-associated;Mammals: Human;Digestive system;Large intestine;Fecal	2.926	17.6529	Human_associated
IMGPR_plasmid_3300007798_000017	13589	d__Bacteria;p__Firmicutes_A;c__Clostridia	Host-associated;Mammals: Human;Digestive system;Large intestine;Fecal	2.15971	7.6686	Human_associated
IMGPR_plasmid_3300007798_000035	2834	d__Bacteria;p__Bacteroidota;c__Bacteroidia;o__Bacteroidales	Host-associated;Mammals: Human;Digestive system;Large intestine;Fecal	3.27431	25.4249	Human_associated
IMGPR_plasmid_3300007801_000001	5384	d__Bacteria;p__Firmicutes_A;c__Clostridia;o__Lachnospirales;f__Lachnospiraceae	Host-associated;Mammals: Human;Digestive system;Large intestine;Fecal	2.88026	16.8188	Human_associated
IMGPR_plasmid_3300007801_000005	35901	d__Bacteria;p__Bacteroidota;c__Bacteroidia;o__Bacteroidales	Host-associated;Mammals: Human;Digestive system;Large intestine;Fecal	1.24269	2.46493	Human_associated
IMGPR_plasmid_3300007801_000011	7505	d__Bacteria;p__Bacteroidota;c__Bacteroidia;o__Bacteroidales	Host-associated;Mammals: Human;Digestive system;Large intestine;Fecal	2.3087	9.06131	Human_associated
IMGPR_plasmid_3300007801_000030	2839	d__Bacteria;p__Bacteroidota;c__Bacteroidia;o__Bacteroidales	Host-associated;Mammals: Human;Digestive system;Large intestine;Fecal	3.18336	23.1278	Human_associated
IMGPR_plasmid_3300007802_000003	5693	d__Bacteria;p__Bacteroidota;c__Bacteroidia;o__Bacteroidales	Host-associated;Mammals: Human;Digestive system;Large intestine;Fecal	2.22808	8.28198	Human_associated
IMGPR_plasmid_3300007802_000005	4243	d__Bacteria;p__Bacteroidota;c__Bacteroidia;o__Bacteroidales	Host-associated;Mammals: Human;Digestive system;Large intestine;Fecal	2.75951	14.792	Human_associated
IMGPR_plasmid_3300007802_000006	3667	d__Bacteria;p__Firmicutes_A;c__Clostridia;o__Oscillospirales	Host-associated;Mammals: Human;Digestive system;Large intestine;Fecal	3.48515	31.6274	Human_associated
IMGPR_plasmid_3300007802_000033	6137		Host-associated;Mammals: Human;Digestive system;Large intestine;Fecal	2.80132	15.4664	Human_associated
IMGPR_plasmid_3300007804_000001	6125	d__Bacteria;p__Firmicutes_A;c__Clostridia;o__Oscillospirales	Host-associated;Mammals: Human;Digestive system;Large intestine;Fecal	2.87577	16.739	Human_associated
IMGPR_plasmid_3300007804_000010	4246	d__Bacteria;p__Bacteroidota;c__Bacteroidia;o__Bacteroidales	Host-associated;Mammals: Human;Digestive system;Large intestine;Fecal	3.09104	20.9998	Human_associated
IMGPR_plasmid_3300007804_000028	7515	d__Bacteria;p__Bacteroidota;c__Bacteroidia;o__Bacteroidales	Host-associated;Mammals: Human;Digestive system;Large intestine;Fecal	2.39453	9.96299	Human_associated
IMGPR_plasmid_3300007804_000171	5068	d__Bacteria;p__Firmicutes_A;c__Clostridia;o__Oscillospirales;f__Ruminococcaceae;g__Gemmiger;s__Gemmiger qucibialis	Host-associated;Mammals: Human;Digestive system;Large intestine;Fecal	2.78047	15.1265	Human_associated
IMGPR_plasmid_3300007805_000001	5394	d__Bacteria;p__Firmicutes_A;c__Clostridia;o__Lachnospirales;f__Lachnospiraceae	Host-associated;Mammals: Human;Digestive system;Large intestine;Fecal	2.86175	16.4922	Human_associated
IMGPR_plasmid_3300007805_000006	4245	d__Bacteria;p__Bacteroidota;c__Bacteroidia;o__Bacteroidales	Host-associated;Mammals: Human;Digestive system;Large intestine;Fecal	3.09183	21.0173	Human_associated
IMGPR_plasmid_3300007805_000014	5903	d__Bacteria;p__Bacteroidota;c__Bacteroidia;o__Bacteroidales;f__Bacteroidaceae	Host-associated;Mammals: Human;Digestive system;Large intestine;Fecal	2.60732	12.5626	Human_associated
IMGPR_plasmid_3300007805_000183	2853	d__Bacteria;p__Firmicutes_A;c__Clostridia	Host-associated;Mammals: Human;Digestive system;Large intestine;Fecal	3.34429	27.3405	Human_associated
IMGPR_plasmid_3300007806_000004	4238	d__Bacteria;p__Bacteroidota;c__Bacteroidia;o__Bacteroidales	Host-associated;Mammals: Human;Digestive system;Large intestine;Fecal	2.76642	14.9015	Human_associated
IMGPR_plasmid_3300007806_000015	2830	d__Bacteria;p__Bacteroidota;c__Bacteroidia;o__Bacteroidales	Host-associated;Mammals: Human;Digestive system;Large intestine;Fecal	3.22424	24.1345	Human_associated
IMGPR_plasmid_3300007853_000001	5394	d__Bacteria;p__Firmicutes_A;c__Clostridia;o__Lachnospirales;f__Lachnospiraceae	Host-associated;Mammals: Human;Digestive system;Large intestine;Fecal	2.95641	18.2288	Human_associated
IMGPR_plasmid_3300007853_000003	6106	d__Bacteria;p__Firmicutes_A;c__Clostridia;o__Oscillospirales	Host-associated;Mammals: Human;Digestive system;Large intestine;Fecal	2.83597	16.047	Human_associated
IMGPR_plasmid_3300007853_000027	30538	d__Bacteria;p__Firmicutes_C;c__Negativicutes;o__Veillonellales;f__Dialisteraceae;g__Dialister;s__Dialister invisus	Host-associated;Mammals: Human;Digestive system;Large intestine;Fecal	1.17249	2.23001	Human_associated
IMGPR_plasmid_3300007853_000031	2843	d__Bacteria;p__Bacteroidota;c__Bacteroidia;o__Bacteroidales	Host-associated;Mammals: Human;Digestive system;Large intestine;Fecal	3.18744	23.2263	Human_associated
IMGPR_plasmid_3300007853_000036	46955	d__Bacteria;p__Firmicutes_A;c__Clostridia;o__Lachnospirales;f__Lachnospiraceae;g__Agathobacter;s__Agathobacter rectalis	Host-associated;Mammals: Human;Digestive system;Large intestine;Fecal	1.17351	2.23332	Human_associated
IMGPR_plasmid_3300007853_000123	2999	d__Bacteria;p__Bacteroidota;c__Bacteroidia;o__Bacteroidales;f__Bacteroidaceae	Host-associated;Mammals: Human;Digestive system;Large intestine;Fecal	3.40121	29.0005	Human_associated
IMGPR_plasmid_3300007921_000009	5231	d__Bacteria;p__Firmicutes_A;c__Clostridia;o__Oscillospirales	Host-associated;Mammals: Human;Digestive system;Large intestine;Fecal	2.93619	17.8439	Human_associated
IMGPR_plasmid_3300007921_000034	6033	d__Bacteria;p__Firmicutes_A;c__Clostridia;o__Oscillospirales;f__Oscillospiraceae;g__CAG-83;s__CAG-83 sp000435975	Host-associated;Mammals: Human;Digestive system;Large intestine;Fecal	2.55445	11.8643	Human_associated
IMGPR_plasmid_3300007921_000035	2830	d__Bacteria;p__Bacteroidota;c__Bacteroidia;o__Bacteroidales	Host-associated;Mammals: Human;Digestive system;Large intestine;Fecal	3.27431	25.4249	Human_associated
IMGPR_plasmid_3300007921_000085	3225	d__Bacteria;p__Bacteroidota;c__Bacteroidia;o__Bacteroidales;f__Bacteroidaceae	Host-associated;Mammals: Human;Digestive system;Large intestine;Fecal	3.1643	22.6723	Human_associated
IMGPR_plasmid_3300007969_000003	6472	d__Bacteria;p__Firmicutes_A;c__Clostridia;o__Oscillospirales	Host-associated;Mammals: Human;Digestive system;Large intestine;Fecal	2.80045	15.4521	Human_associated
IMGPR_plasmid_3300007969_000007	9024	d__Bacteria;p__Bacteroidota;c__Bacteroidia;o__Bacteroidales	Host-associated;Mammals: Human;Digestive system;Large intestine;Fecal	2.23812	8.37571	Human_associated
IMGPR_plasmid_3300007969_000023	2856	d__Bacteria;p__Bacteroidota;c__Bacteroidia;o__Bacteroidales;f__Bacteroidaceae	Host-associated;Mammals: Human;Digestive system;Large intestine;Fecal	3.3078	26.3251	Human_associated
IMGPR_plasmid_3300007969_000040	2820	d__Bacteria;p__Bacteroidota;c__Bacteroidia;o__Bacteroidales	Host-associated;Mammals: Human;Digestive system;Large intestine;Fecal	3.19143	23.3232	Human_associated
IMGPR_plasmid_3300007975_000001	5063	d__Bacteria;p__Bacteroidota;c__Bacteroidia;o__Bacteroidales	Host-associated;Mammals: Human;Digestive system;Large intestine;Fecal	2.92792	17.6888	Human_associated
IMGPR_plasmid_3300007975_000006	6182		Host-associated;Mammals: Human;Digestive system;Large intestine;Fecal	2.56949	12.0591	Human_associated
IMGPR_plasmid_3300007990_000003	4247	d__Bacteria;p__Bacteroidota;c__Bacteroidia;o__Bacteroidales	Host-associated;Mammals: Human;Digestive system;Large intestine;Fecal	3.12328	21.7209	Human_associated
IMGPR_plasmid_3300007991_000001	5762	d__Bacteria;p__Firmicutes_A;c__Clostridia;o__Oscillospirales	Host-associated;Mammals: Human;Digestive system;Large intestine;Fecal	2.90048	17.1829	Human_associated
IMGPR_plasmid_3300007991_000006	4253	d__Bacteria;p__Bacteroidota;c__Bacteroidia;o__Bacteroidales	Host-associated;Mammals: Human;Digestive system;Large intestine;Fecal	3.12387	21.7343	Human_associated
IMGPR_plasmid_3300007991_000057	2832	d__Bacteria;p__Bacteroidota;c__Bacteroidia;o__Bacteroidales	Host-associated;Mammals: Human;Digestive system;Large intestine;Fecal	3.23783	24.4783	Human_associated
IMGPR_plasmid_3300007991_000062	15109	d__Bacteria;p__Firmicutes_A;c__Clostridia;o__Oscillospirales;f__Acutalibacteraceae;g__UBA1417;s__UBA1417 sp003531055	Host-associated;Mammals: Human;Digestive system;Large intestine;Fecal	1.74998	4.75448	Human_associated
IMGPR_plasmid_3300007991_000237	9692		Host-associated;Mammals: Human;Digestive system;Large intestine;Fecal	1.93209	5.90394	Human_associated
IMGPR_plasmid_3300008058_000005	4635	d__Bacteria;p__Firmicutes_A;c__Clostridia;o__Lachnospirales;f__Lachnospiraceae;g__Agathobacter;s__Agathobacter rectalis	Host-associated;Mammals: Human;Digestive system;Large intestine;Fecal	2.93451	17.8122	Human_associated
IMGPR_plasmid_3300008058_000007	4244	d__Bacteria;p__Bacteroidota;c__Bacteroidia;o__Bacteroidales	Host-associated;Mammals: Human;Digestive system;Large intestine;Fecal	3.08217	20.8056	Human_associated
IMGPR_plasmid_3300008058_000013	5909	d__Bacteria;p__Bacteroidota;c__Bacteroidia;o__Bacteroidales;f__Bacteroidaceae	Host-associated;Mammals: Human;Digestive system;Large intestine;Fecal	2.66336	13.3443	Human_associated
IMGPR_plasmid_3300008058_000124	2464	d__Bacteria;p__Firmicutes_A;c__Clostridia;o__Oscillospirales;f__Ruminococcaceae;g__Ruminococcus_D;s__Ruminococcus_D bicirculans	Host-associated;Mammals: Human;Digestive system;Large intestine;Fecal	3.842	45.6186	Human_associated
IMGPR_plasmid_3300008058_000198	8632		Host-associated;Mammals: Human;Digestive system;Large intestine;Fecal	2.00799	6.44835	Human_associated
IMGPR_plasmid_3300008060_000004	6432	d__Bacteria;p__Firmicutes_A;c__Clostridia;o__Oscillospirales	Host-associated;Mammals: Human;Digestive system;Large intestine;Fecal	2.81409	15.6781	Human_associated
IMGPR_plasmid_3300008060_000006	4209	d__Bacteria;p__Bacteroidota;c__Bacteroidia;o__Bacteroidales	Host-associated;Mammals: Human;Digestive system;Large intestine;Fecal	3.11497	21.5328	Human_associated
IMGPR_plasmid_3300008060_000011	4271	d__Bacteria;p__Bacteroidota;c__Bacteroidia;o__Bacteroidales;f__Bacteroidaceae;g__Prevotella	Host-associated;Mammals: Human;Digestive system;Large intestine;Fecal	3.01829	19.4563	Human_associated
IMGPR_plasmid_3300008060_000025	2967	d__Bacteria;p__Bacteroidota;c__Bacteroidia;o__Bacteroidales;f__Bacteroidaceae;g__Prevotella	Host-associated;Mammals: Human;Digestive system;Large intestine;Fecal	3.30293	26.1923	Human_associated
IMGPR_plasmid_3300008060_000027	2840	d__Bacteria;p__Bacteroidota;c__Bacteroidia;o__Bacteroidales	Host-associated;Mammals: Human;Digestive system;Large intestine;Fecal	3.21245	23.8398	Human_associated
IMGPR_plasmid_3300008063_000002	12522	d__Bacteria;p__Firmicutes_A;c__Clostridia	Host-associated;Mammals: Human;Digestive system;Large intestine;Fecal	1.83121	5.24143	Human_associated
IMGPR_plasmid_3300008063_000005	5352	d__Bacteria;p__Firmicutes_A;c__Clostridia	Host-associated;Mammals: Human;Digestive system;Large intestine;Fecal	2.81992	15.7756	Human_associated
IMGPR_plasmid_3300008063_000011	8450	d__Bacteria;p__Bacteroidota;c__Bacteroidia;o__Bacteroidales	Host-associated;Mammals: Human;Digestive system;Large intestine;Fecal	2.17905	7.83794	Human_associated
IMGPR_plasmid_3300008063_000016	6599	d__Bacteria;p__Bacteroidota;c__Bacteroidia;o__Bacteroidales;f__Tannerellaceae	Host-associated;Mammals: Human;Digestive system;Large intestine;Fecal	2.46607	10.7761	Human_associated
IMGPR_plasmid_3300008063_000023	4862	d__Bacteria;p__Bacteroidota;c__Bacteroidia;o__Bacteroidales	Host-associated;Mammals: Human;Digestive system;Large intestine;Fecal	2.82528	15.8656	Human_associated
IMGPR_plasmid_3300008063_000028	9042	d__Bacteria;p__Bacteroidota;c__Bacteroidia;o__Bacteroidales	Host-associated;Mammals: Human;Digestive system;Large intestine;Fecal	2.24238	8.41573	Human_associated
IMGPR_plasmid_3300008063_000034	23575	d__Bacteria;p__Firmicutes_A;c__Clostridia;o__Oscillospirales;f__Ruminococcaceae	Host-associated;Mammals: Human;Digestive system;Large intestine;Fecal	1.26132	2.53009	Human_associated
IMGPR_plasmid_3300008077_000001	5526	d__Bacteria;p__Bacteroidota;c__Bacteroidia;o__Bacteroidales	Host-associated;Mammals: Human;Digestive system;Large intestine;Fecal	2.56208	11.9628	Human_associated
IMGPR_plasmid_3300008077_000002	5374	d__Bacteria;p__Firmicutes_A;c__Clostridia;o__Lachnospirales;f__Lachnospiraceae	Host-associated;Mammals: Human;Digestive system;Large intestine;Fecal	2.97024	18.4966	Human_associated
IMGPR_plasmid_3300008077_000004	5692	d__Bacteria;p__Bacteroidota;c__Bacteroidia;o__Bacteroidales	Host-associated;Mammals: Human;Digestive system;Large intestine;Fecal	3.05839	20.2932	Human_associated
IMGPR_plasmid_3300008077_000008	12384		Host-associated;Mammals: Human;Digestive system;Large intestine;Fecal	1.94683	6.00647	Human_associated
IMGPR_plasmid_3300008077_000009	6082	d__Bacteria;p__Firmicutes_A;c__Clostridia;o__Lachnospirales	Host-associated;Mammals: Human;Digestive system;Large intestine;Fecal	2.63674	12.9676	Human_associated
IMGPR_plasmid_3300008077_000010	4625	d__Bacteria;p__Firmicutes_A;c__Clostridia;o__Lachnospirales;f__Lachnospiraceae	Host-associated;Mammals: Human;Digestive system;Large intestine;Fecal	2.93418	17.8061	Human_associated
IMGPR_plasmid_3300008077_000012	6869	d__Bacteria;p__Bacteroidota;c__Bacteroidia;o__Bacteroidales;f__Tannerellaceae;g__Parabacteroides;s__Parabacteroides distasonis	Host-associated;Mammals: Human;Digestive system;Large intestine;Fecal	2.42815	10.3379	Human_associated
IMGPR_plasmid_3300008077_000087	2850	d__Bacteria;p__Bacteroidota;c__Bacteroidia;o__Bacteroidales	Host-associated;Mammals: Human;Digestive system;Large intestine;Fecal	3.24092	24.5572	Human_associated
IMGPR_plasmid_3300008077_000256	41121	d__Bacteria;p__Firmicutes_A;c__Clostridia;o__Oscillospirales;f__Acutalibacteraceae;g__UBA1417;s__UBA1417 sp003531055	Host-associated;Mammals: Human;Digestive system;Large intestine;Fecal	1.25893	2.52165	Human_associated
IMGPR_plasmid_3300008079_000001	5306	d__Bacteria;p__Bacteroidota;c__Bacteroidia;o__Bacteroidales	Host-associated;Mammals: Human;Digestive system;Large intestine;Fecal	2.55077	11.817	Human_associated
IMGPR_plasmid_3300008079_000002	8853	d__Bacteria;p__Bacteroidota;c__Bacteroidia;o__Bacteroidales	Host-associated;Mammals: Human;Digestive system;Large intestine;Fecal	2.25617	8.54648	Human_associated
IMGPR_plasmid_3300008079_000007	6063	d__Bacteria;p__Firmicutes_A;c__Clostridia;o__Lachnospirales;f__Lachnospiraceae	Host-associated;Mammals: Human;Digestive system;Large intestine;Fecal	2.6692	13.4284	Human_associated
IMGPR_plasmid_3300008079_000012	36025	d__Bacteria;p__Bacteroidota;c__Bacteroidia;o__Bacteroidales;f__Tannerellaceae;g__Parabacteroides;s__Parabacteroides distasonis	Host-associated;Mammals: Human;Digestive system;Large intestine;Fecal	1.14854	2.1536	Human_associated
IMGPR_plasmid_3300008079_000048	2848	d__Bacteria;p__Bacteroidota;c__Bacteroidia;o__Bacteroidales	Host-associated;Mammals: Human;Digestive system;Large intestine;Fecal	3.24086	24.5557	Human_associated
IMGPR_plasmid_3300008081_000003	5388	d__Bacteria;p__Firmicutes_A;c__Clostridia;o__Lachnospirales;f__Lachnospiraceae	Host-associated;Mammals: Human;Digestive system;Large intestine;Fecal	2.83486	16.028	Human_associated
IMGPR_plasmid_3300008081_000010	6064	d__Bacteria;p__Bacteroidota;c__Bacteroidia;o__Bacteroidales	Host-associated;Mammals: Human;Digestive system;Large intestine;Fecal	2.58773	12.2996	Human_associated
IMGPR_plasmid_3300008081_000016	12035	d__Bacteria;p__Firmicutes_A;c__Clostridia	Host-associated;Mammals: Human;Digestive system;Large intestine;Fecal	1.90798	5.73946	Human_associated
IMGPR_plasmid_3300008096_000010	7320		Host-associated;Mammals: Human;Digestive system;Large intestine;Fecal	2.62061	12.7441	Human_associated
IMGPR_plasmid_3300008096_000012	4236	d__Bacteria;p__Bacteroidota;c__Bacteroidia;o__Bacteroidales	Host-associated;Mammals: Human;Digestive system;Large intestine;Fecal	2.79165	15.3079	Human_associated
IMGPR_plasmid_3300008096_000021	12005	d__Bacteria;p__Firmicutes_A;c__Clostridia	Host-associated;Mammals: Human;Digestive system;Large intestine;Fecal	2.194	7.97099	Human_associated
IMGPR_plasmid_3300008096_000023	4625	d__Bacteria;p__Firmicutes;c__Bacilli;o__Erysipelotrichales;f__Erysipelotrichaceae;g__Holdemanella;s__Holdemanella porci	Host-associated;Mammals: Human;Digestive system;Large intestine;Fecal	2.62423	12.794	Human_associated
IMGPR_plasmid_3300008096_000053	3007	d__Bacteria;p__Bacteroidota;c__Bacteroidia;o__Bacteroidales;f__Bacteroidaceae;g__Prevotella	Host-associated;Mammals: Human;Digestive system;Large intestine;Fecal	3.36374	27.897	Human_associated
IMGPR_plasmid_3300008096_000086	2849	d__Bacteria;p__Bacteroidota;c__Bacteroidia;o__Bacteroidales	Host-associated;Mammals: Human;Digestive system;Large intestine;Fecal	3.22929	24.2617	Human_associated
IMGPR_plasmid_3300008100_000004	5678	d__Bacteria;p__Bacteroidota;c__Bacteroidia;o__Bacteroidales	Host-associated;Mammals: Human;Digestive system;Large intestine;Fecal	3.05491	20.2193	Human_associated
IMGPR_plasmid_3300008100_000010	6068	d__Bacteria;p__Firmicutes_A;c__Clostridia;o__Lachnospirales;f__Lachnospiraceae	Host-associated;Mammals: Human;Digestive system;Large intestine;Fecal	2.65593	13.2383	Human_associated
IMGPR_plasmid_3300008100_000047	2836	d__Bacteria;p__Bacteroidota;c__Bacteroidia;o__Bacteroidales	Host-associated;Mammals: Human;Digestive system;Large intestine;Fecal	3.23665	24.4484	Human_associated
IMGPR_plasmid_3300008101_000002	9782	d__Bacteria;p__Bacteroidota;c__Bacteroidia;o__Bacteroidales	Host-associated;Mammals: Human;Digestive system;Large intestine;Fecal	2.09535	7.12826	Human_associated
IMGPR_plasmid_3300008101_000004	4237	d__Bacteria;p__Bacteroidota;c__Bacteroidia;o__Bacteroidales	Host-associated;Mammals: Human;Digestive system;Large intestine;Fecal	3.12248	21.7026	Human_associated
IMGPR_plasmid_3300008101_000005	6432	d__Bacteria;p__Firmicutes_A;c__Clostridia;o__Oscillospirales	Host-associated;Mammals: Human;Digestive system;Large intestine;Fecal	2.81023	15.6138	Human_associated
IMGPR_plasmid_3300008101_000008	8505	d__Bacteria;p__Firmicutes_A;c__Clostridia	Host-associated;Mammals: Human;Digestive system;Large intestine;Fecal	2.54561	11.751	Human_associated
IMGPR_plasmid_3300008101_000009	6327	d__Bacteria;p__Firmicutes_A;c__Clostridia;o__Oscillospirales	Host-associated;Mammals: Human;Digestive system;Large intestine;Fecal	2.85122	16.3089	Human_associated
IMGPR_plasmid_3300008101_000015	4271	d__Bacteria;p__Bacteroidota;c__Bacteroidia;o__Bacteroidales;f__Bacteroidaceae;g__Prevotella	Host-associated;Mammals: Human;Digestive system;Large intestine;Fecal	3.01829	19.4563	Human_associated
IMGPR_plasmid_3300008101_000035	2967	d__Bacteria;p__Bacteroidota;c__Bacteroidia;o__Bacteroidales;f__Bacteroidaceae;g__Prevotella	Host-associated;Mammals: Human;Digestive system;Large intestine;Fecal	3.30293	26.1923	Human_associated
IMGPR_plasmid_3300008101_000040	2840	d__Bacteria;p__Bacteroidota;c__Bacteroidia;o__Bacteroidales	Host-associated;Mammals: Human;Digestive system;Large intestine;Fecal	3.21245	23.8398	Human_associated
IMGPR_plasmid_3300008103_000001	5179	d__Bacteria;p__Firmicutes_A;c__Clostridia;o__Lachnospirales;f__Lachnospiraceae	Host-associated;Mammals: Human;Digestive system;Large intestine;Fecal	2.99169	18.9194	Human_associated
IMGPR_plasmid_3300008103_000002	5801	d__Bacteria;p__Firmicutes_A;c__Clostridia	Host-associated;Mammals: Human;Digestive system;Large intestine;Fecal	3.00046	19.0948	Human_associated
IMGPR_plasmid_3300008103_000005	7593	d__Bacteria;p__Bacteroidota;c__Bacteroidia;o__Bacteroidales;f__Tannerellaceae;g__Parabacteroides;s__Parabacteroides distasonis	Host-associated;Mammals: Human;Digestive system;Large intestine;Fecal	2.20622	8.08135	Human_associated
IMGPR_plasmid_3300008103_000007	6507	d__Bacteria;p__Bacteroidota;c__Bacteroidia;o__Bacteroidales	Host-associated;Mammals: Human;Digestive system;Large intestine;Fecal	2.56445	11.9935	Human_associated
IMGPR_plasmid_3300008103_000011	4234	d__Bacteria;p__Bacteroidota;c__Bacteroidia;o__Bacteroidales	Host-associated;Mammals: Human;Digestive system;Large intestine;Fecal	3.04678	20.0474	Human_associated
IMGPR_plasmid_3300008103_000012	5260	d__Bacteria;p__Firmicutes_A;c__Clostridia;o__Oscillospirales;f__Acutalibacteraceae;g__UBA1417;s__UBA1417 sp003531055	Host-associated;Mammals: Human;Digestive system;Large intestine;Fecal	3.02887	19.6738	Human_associated
IMGPR_plasmid_3300008103_000013	5618	d__Bacteria;p__Bacteroidota;c__Bacteroidia;o__Bacteroidales;f__Bacteroidaceae	Host-associated;Mammals: Human;Digestive system;Large intestine;Fecal	2.73292	14.3777	Human_associated
IMGPR_plasmid_3300008103_000045	3001	d__Bacteria;p__Bacteroidota;c__Bacteroidia;o__Bacteroidales;f__Bacteroidaceae;g__Prevotella	Host-associated;Mammals: Human;Digestive system;Large intestine;Fecal	3.33879	27.185	Human_associated
IMGPR_plasmid_3300008132_000003	4246	d__Bacteria;p__Bacteroidota;c__Bacteroidia;o__Bacteroidales	Host-associated;Mammals: Human;Digestive system;Large intestine;Fecal	3.12794	21.8268	Human_associated
IMGPR_plasmid_3300008146_000001	5005	d__Bacteria;p__Bacteroidota;c__Bacteroidia;o__Bacteroidales	Host-associated;Mammals: Human;Digestive system;Large intestine;Fecal	2.81191	15.6417	Human_associated
IMGPR_plasmid_3300008146_000013	7515	d__Bacteria;p__Bacteroidota;c__Bacteroidia;o__Bacteroidales	Host-associated;Mammals: Human;Digestive system;Large intestine;Fecal	2.29949	8.96905	Human_associated
IMGPR_plasmid_3300008149_000002	7583	d__Bacteria;p__Bacteroidota;c__Bacteroidia;o__Bacteroidales;f__Tannerellaceae;g__Parabacteroides;s__Parabacteroides distasonis	Host-associated;Mammals: Human;Digestive system;Large intestine;Fecal	2.32384	9.21484	Human_associated
IMGPR_plasmid_3300008149_000004	6383	d__Bacteria;p__Bacteroidota;c__Bacteroidia;o__Bacteroidales	Host-associated;Mammals: Human;Digestive system;Large intestine;Fecal	2.5493	11.7981	Human_associated
IMGPR_plasmid_3300008149_000006	4243	d__Bacteria;p__Bacteroidota;c__Bacteroidia;o__Bacteroidales	Host-associated;Mammals: Human;Digestive system;Large intestine;Fecal	3.07374	20.6227	Human_associated
IMGPR_plasmid_3300008149_000029	2849	d__Bacteria;p__Bacteroidota;c__Bacteroidia;o__Bacteroidales	Host-associated;Mammals: Human;Digestive system;Large intestine;Fecal	3.16891	22.7815	Human_associated
IMGPR_plasmid_3300008260_000003	5057	d__Bacteria;p__Bacteroidota;c__Bacteroidia;o__Bacteroidales	Host-associated;Mammals: Human;Digestive system;Large intestine;Fecal	2.96177	18.3322	Human_associated
IMGPR_plasmid_3300008268_000006	4242	d__Bacteria;p__Bacteroidota;c__Bacteroidia;o__Bacteroidales	Host-associated;Mammals: Human;Digestive system;Large intestine;Fecal	2.76355	14.856	Human_associated
IMGPR_plasmid_3300008268_000042	4280	d__Bacteria;p__Bacteroidota;c__Bacteroidia;o__Bacteroidales;f__Bacteroidaceae;g__Prevotella	Host-associated;Mammals: Human;Digestive system;Large intestine;Fecal	3.08495	20.8663	Human_associated
IMGPR_plasmid_3300008268_000070	8469		Host-associated;Mammals: Human;Digestive system;Large intestine;Fecal	2.63026	12.8774	Human_associated
IMGPR_plasmid_3300008268_000160	4040	d__Bacteria;p__Firmicutes;c__Bacilli;o__RF39;f__UBA660;g__CAG-302;s__CAG-302 sp001916775	Host-associated;Mammals: Human;Digestive system;Large intestine;Fecal	2.3268	9.24509	Human_associated
IMGPR_plasmid_3300008272_000015	8276	d__Bacteria;p__Firmicutes_A;c__Clostridia;o__Oscillospirales	Host-associated;Mammals: Human;Digestive system;Large intestine;Fecal	2.27906	8.76746	Human_associated
IMGPR_plasmid_3300008272_000026	12971		Host-associated;Mammals: Human;Digestive system;Large intestine;Fecal	1.75678	4.79376	Human_associated
IMGPR_plasmid_3300008272_000029	12032	d__Bacteria;p__Firmicutes_A;c__Clostridia	Host-associated;Mammals: Human;Digestive system;Large intestine;Fecal	1.91163	5.76412	Human_associated
IMGPR_plasmid_3300008272_000036	35416	d__Bacteria;p__Bacteroidota;c__Bacteroidia;o__Bacteroidales;f__Tannerellaceae;g__Parabacteroides;s__Parabacteroides distasonis	Host-associated;Mammals: Human;Digestive system;Large intestine;Fecal	1.29489	2.6506	Human_associated
IMGPR_plasmid_3300008272_000116	22366		Host-associated;Mammals: Human;Digestive system;Large intestine;Fecal	1.32748	2.77154	Human_associated
IMGPR_plasmid_3300008282_000001	5482	d__Bacteria;p__Firmicutes_A;c__Clostridia;o__Lachnospirales;f__Lachnospiraceae	Host-associated;Mammals: Human;Digestive system;Large intestine;Fecal	2.91118	17.3785	Human_associated
IMGPR_plasmid_3300008282_000002	4725	d__Bacteria;p__Firmicutes_A;c__Clostridia;o__Oscillospirales;f__Acutalibacteraceae;g__UBA1417;s__UBA1417 sp003531055	Host-associated;Mammals: Human;Digestive system;Large intestine;Fecal	3.12353	21.7266	Human_associated
IMGPR_plasmid_3300008282_000005	5678	d__Bacteria;p__Bacteroidota;c__Bacteroidia;o__Bacteroidales	Host-associated;Mammals: Human;Digestive system;Large intestine;Fecal	3.082	20.8019	Human_associated
IMGPR_plasmid_3300008282_000008	4236	d__Bacteria;p__Bacteroidota;c__Bacteroidia;o__Bacteroidales	Host-associated;Mammals: Human;Digestive system;Large intestine;Fecal	3.04227	19.9528	Human_associated
IMGPR_plasmid_3300008282_000011	9033	d__Bacteria;p__Bacteroidota;c__Bacteroidia;o__Bacteroidales	Host-associated;Mammals: Human;Digestive system;Large intestine;Fecal	2.23223	8.3206	Human_associated
IMGPR_plasmid_3300008282_000018	4886	d__Bacteria;p__Bacteroidota;c__Bacteroidia;o__Bacteroidales	Host-associated;Mammals: Human;Digestive system;Large intestine;Fecal	2.90808	17.3217	Human_associated
IMGPR_plasmid_3300008282_000027	4392	d__Bacteria;p__Firmicutes;c__Bacilli;o__Erysipelotrichales	Host-associated;Mammals: Human;Digestive system;Large intestine;Fecal	2.65121	13.1712	Human_associated
IMGPR_plasmid_3300008299_000003	4697	d__Bacteria;p__Firmicutes_A;c__Clostridia	Host-associated;Mammals: Human;Digestive system;Large intestine;Fecal	2.85485	16.3718	Human_associated
IMGPR_plasmid_3300008299_000007	4731	d__Bacteria;p__Bacteroidota;c__Bacteroidia;o__Bacteroidales;f__Bacteroidaceae	Host-associated;Mammals: Human;Digestive system;Large intestine;Fecal	2.8414	16.1398	Human_associated
IMGPR_plasmid_3300008299_000008	33419	d__Bacteria;p__Bacteroidota;c__Bacteroidia;o__Bacteroidales	Host-associated;Mammals: Human;Digestive system;Large intestine;Fecal	1.29321	2.64448	Human_associated
IMGPR_plasmid_3300008299_000022	28346	d__Bacteria;p__Bacteroidota;c__Bacteroidia;o__Bacteroidales	Host-associated;Mammals: Human;Digestive system;Large intestine;Fecal	1.19331	2.29797	Human_associated
IMGPR_plasmid_3300008299_000047	7499	d__Bacteria;p__Bacteroidota;c__Bacteroidia;o__Bacteroidales	Host-associated;Mammals: Human;Digestive system;Large intestine;Fecal	2.37328	9.7325	Human_associated
IMGPR_plasmid_3300008299_000065	2849	d__Bacteria;p__Bacteroidota;c__Bacteroidia;o__Bacteroidales	Host-associated;Mammals: Human;Digestive system;Large intestine;Fecal	3.20422	23.6363	Human_associated
IMGPR_plasmid_3300008301_000001	5066	d__Bacteria;p__Bacteroidota;c__Bacteroidia;o__Bacteroidales	Host-associated;Mammals: Human;Digestive system;Large intestine;Fecal	2.87664	16.7546	Human_associated
IMGPR_plasmid_3300008301_000007	4230	d__Bacteria;p__Bacteroidota;c__Bacteroidia;o__Bacteroidales	Host-associated;Mammals: Human;Digestive system;Large intestine;Fecal	2.77482	15.0357	Human_associated
IMGPR_plasmid_3300008301_000008	7524	d__Bacteria;p__Bacteroidota;c__Bacteroidia;o__Bacteroidales	Host-associated;Mammals: Human;Digestive system;Large intestine;Fecal	2.31137	9.08826	Human_associated
IMGPR_plasmid_3300008301_000015	73363	d__Bacteria;p__Bacteroidota;c__Bacteroidia;o__Bacteroidales	Host-associated;Mammals: Human;Digestive system;Large intestine;Fecal	0.928157	1.52984	Human_associated
IMGPR_plasmid_3300008326_000014	9175	d__Bacteria;p__Bacteroidota;c__Bacteroidia;o__Bacteroidales	Host-associated;Mammals: Human;Digestive system;Large intestine;Fecal	2.11012	7.24926	Human_associated
IMGPR_plasmid_3300008326_000023	3852	d__Bacteria;p__Bacteroidota;c__Bacteroidia;o__Bacteroidales;f__Bacteroidaceae	Host-associated;Mammals: Human;Digestive system;Large intestine;Fecal	3.03675	19.8373	Human_associated
IMGPR_plasmid_3300008350_000010	4229	d__Bacteria;p__Bacteroidota;c__Bacteroidia;o__Bacteroidales	Host-associated;Mammals: Human;Digestive system;Large intestine;Fecal	3.13245	21.9301	Human_associated
IMGPR_plasmid_3300008350_000060	4725	d__Bacteria;p__Desulfobacterota_I;c__Desulfovibrionia;o__Desulfovibrionales;f__Desulfovibrionaceae;g__Bilophila;s__Bilophila wadsworthia	Host-associated;Mammals: Human;Digestive system;Large intestine;Fecal	2.81705	15.7274	Human_associated
IMGPR_plasmid_3300008360_000003	6106	d__Bacteria;p__Firmicutes_A;c__Clostridia;o__Oscillospirales	Host-associated;Mammals: Human;Digestive system;Large intestine;Fecal	2.93469	17.8157	Human_associated
IMGPR_plasmid_3300008360_000010	7548	d__Bacteria;p__Bacteroidota;c__Bacteroidia;o__Bacteroidales	Host-associated;Mammals: Human;Digestive system;Large intestine;Fecal	2.40542	10.0831	Human_associated
IMGPR_plasmid_3300008360_000022	4884	d__Bacteria;p__Bacteroidota;c__Bacteroidia;o__Bacteroidales	Host-associated;Mammals: Human;Digestive system;Large intestine;Fecal	2.83338	16.0028	Human_associated
IMGPR_plasmid_3300008360_000028	4013	d__Bacteria;p__Firmicutes_A;c__Clostridia	Host-associated;Mammals: Human;Digestive system;Large intestine;Fecal	3.24352	24.6237	Human_associated
IMGPR_plasmid_3300008360_000057	2849	d__Bacteria;p__Bacteroidota;c__Bacteroidia;o__Bacteroidales	Host-associated;Mammals: Human;Digestive system;Large intestine;Fecal	3.17362	22.8938	Human_associated
IMGPR_plasmid_3300008361_000004	6837	d__Bacteria;p__Bacteroidota;c__Bacteroidia;o__Bacteroidales	Host-associated;Mammals: Human;Digestive system;Large intestine;Fecal	2.37303	9.72982	Human_associated
IMGPR_plasmid_3300008383_000011	5901	d__Bacteria;p__Bacteroidota;c__Bacteroidia;o__Bacteroidales;f__Bacteroidaceae	Host-associated;Mammals: Human;Digestive system;Large intestine;Fecal	2.65868	13.2775	Human_associated
IMGPR_plasmid_3300008385_000001	4424	d__Bacteria;p__Bacteroidota;c__Bacteroidia;o__Bacteroidales;f__Bacteroidaceae	Host-associated;Mammals: Human;Digestive system;Large intestine;Fecal	3.01448	19.3785	Human_associated
IMGPR_plasmid_3300008385_000004	6154	d__Bacteria;p__Firmicutes_A;c__Clostridia	Host-associated;Mammals: Human;Digestive system;Large intestine;Fecal	2.67178	13.4656	Human_associated
IMGPR_plasmid_3300008385_000027	2841	d__Bacteria;p__Bacteroidota;c__Bacteroidia;o__Bacteroidales	Host-associated;Mammals: Human;Digestive system;Large intestine;Fecal	3.22068	24.0452	Human_associated
IMGPR_plasmid_3300008385_000046	22161	d__Bacteria;p__Firmicutes_A;c__Clostridia	Host-associated;Mammals: Human;Digestive system;Large intestine;Fecal	1.14818	2.15246	Human_associated
IMGPR_plasmid_3300008404_000005	6116	d__Bacteria;p__Firmicutes_A;c__Clostridia;o__Oscillospirales	Host-associated;Mammals: Human;Digestive system;Large intestine;Fecal	2.88457	16.8958	Human_associated
IMGPR_plasmid_3300008404_000006	8413	d__Bacteria;p__Bacteroidota;c__Bacteroidia;o__Bacteroidales;f__Bacteroidaceae;g__Phocaeicola;s__Phocaeicola massiliensis	Host-associated;Mammals: Human;Digestive system;Large intestine;Fecal	2.17739	7.82321	Human_associated
IMGPR_plasmid_3300008404_000008	2832	d__Bacteria;p__Bacteroidota;c__Bacteroidia;o__Bacteroidales	Host-associated;Mammals: Human;Digestive system;Large intestine;Fecal	3.17692	22.9727	Human_associated
IMGPR_plasmid_3300008404_000025	5186	d__Bacteria;p__Firmicutes_A;c__Clostridia;o__Oscillospirales;f__Acutalibacteraceae;g__UBA1417;s__UBA1417 sp003531055	Host-associated;Mammals: Human;Digestive system;Large intestine;Fecal	2.99469	18.9791	Human_associated
IMGPR_plasmid_3300008404_000057	47082	d__Bacteria;p__Firmicutes_A;c__Clostridia;o__Oscillospirales;f__Ruminococcaceae;g__Ruminococcus_D;s__Ruminococcus_D bicirculans	Host-associated;Mammals: Human;Digestive system;Large intestine;Fecal	1.20147	2.32499	Human_associated
IMGPR_plasmid_3300008404_000226	7895		Host-associated;Mammals: Human;Digestive system;Large intestine;Fecal	2.23628	8.35842	Human_associated
IMGPR_plasmid_3300008421_000001	5009	d__Bacteria;p__Bacteroidota;c__Bacteroidia;o__Bacteroidales	Host-associated;Mammals: Human;Digestive system;Large intestine;Fecal	2.85972	16.4566	Human_associated
IMGPR_plasmid_3300008421_000003	6824	d__Bacteria;p__Firmicutes_A;c__Clostridia;o__Oscillospirales	Host-associated;Mammals: Human;Digestive system;Large intestine;Fecal	2.83006	15.9464	Human_associated
IMGPR_plasmid_3300008421_000009	4231	d__Bacteria;p__Bacteroidota;c__Bacteroidia;o__Bacteroidales	Host-associated;Mammals: Human;Digestive system;Large intestine;Fecal	3.06322	20.3964	Human_associated
IMGPR_plasmid_3300008421_000015	8450	d__Bacteria;p__Bacteroidota;c__Bacteroidia;o__Bacteroidales	Host-associated;Mammals: Human;Digestive system;Large intestine;Fecal	2.19744	8.00195	Human_associated
IMGPR_plasmid_3300008421_000020	5795	d__Bacteria;p__Proteobacteria;c__Gammaproteobacteria;o__Enterobacterales;f__Enterobacteriaceae;g__Escherichia;s__Escherichia coli	Host-associated;Mammals: Human;Digestive system;Large intestine;Fecal	2.76847	14.9343	Human_associated
IMGPR_plasmid_3300008421_000054	2410	d__Bacteria;p__Proteobacteria;c__Gammaproteobacteria;o__Enterobacterales;f__Enterobacteriaceae;g__Escherichia;s__Escherichia coli	Host-associated;Mammals: Human;Digestive system;Large intestine;Fecal	3.91237	49.0174	Human_associated
IMGPR_plasmid_3300008461_000004	8848	d__Bacteria;p__Bacteroidota;c__Bacteroidia;o__Bacteroidales	Host-associated;Mammals: Human;Digestive system;Large intestine;Fecal	2.26258	8.60781	Human_associated
IMGPR_plasmid_3300008461_000005	4228	d__Bacteria;p__Bacteroidota;c__Bacteroidia;o__Bacteroidales	Host-associated;Mammals: Human;Digestive system;Large intestine;Fecal	3.13668	22.0273	Human_associated
IMGPR_plasmid_3300008461_000009	5036	d__Bacteria;p__Bacteroidota;c__Bacteroidia;o__Bacteroidales;f__Bacteroidaceae	Host-associated;Mammals: Human;Digestive system;Large intestine;Fecal	2.75377	14.7018	Human_associated
IMGPR_plasmid_3300008478_000001	5174	d__Bacteria;p__Firmicutes_A;c__Clostridia;o__Lachnospirales;f__Lachnospiraceae	Host-associated;Mammals: Human;Digestive system;Large intestine;Fecal	2.94213	17.9561	Human_associated
IMGPR_plasmid_3300008478_000004	6093	d__Bacteria;p__Firmicutes_A;c__Clostridia;o__Oscillospirales	Host-associated;Mammals: Human;Digestive system;Large intestine;Fecal	2.82867	15.9229	Human_associated
IMGPR_plasmid_3300008478_000009	4866	d__Bacteria;p__Bacteroidota;c__Bacteroidia;o__Bacteroidales	Host-associated;Mammals: Human;Digestive system;Large intestine;Fecal	2.91357	17.4225	Human_associated
IMGPR_plasmid_3300008478_000082	8638		Host-associated;Mammals: Human;Digestive system;Large intestine;Fecal	2.14667	7.55635	Human_associated
IMGPR_plasmid_3300008479_000001	6588	d__Bacteria;p__Firmicutes_A;c__Clostridia	Host-associated;Mammals: Human;Digestive system;Large intestine;Fecal	2.53305	11.5918	Human_associated
IMGPR_plasmid_3300008479_000003	6042	d__Bacteria;p__Firmicutes_A;c__Clostridia;o__Oscillospirales	Host-associated;Mammals: Human;Digestive system;Large intestine;Fecal	2.80774	15.5724	Human_associated
IMGPR_plasmid_3300008479_000018	4192		Host-associated;Mammals: Human;Digestive system;Large intestine;Fecal	3.17332	22.8866	Human_associated
IMGPR_plasmid_3300008479_000084	2838	d__Bacteria;p__Bacteroidota;c__Bacteroidia;o__Bacteroidales	Host-associated;Mammals: Human;Digestive system;Large intestine;Fecal	3.21441	23.8886	Human_associated
IMGPR_plasmid_3300008479_000263	4256	d__Bacteria;p__Proteobacteria;c__Gammaproteobacteria;o__Burkholderiales;f__Burkholderiaceae;g__Parasutterella	Host-associated;Mammals: Human;Digestive system;Large intestine;Fecal	2.99704	19.0263	Human_associated
IMGPR_plasmid_3300008482_000003	5069	d__Bacteria;p__Bacteroidota;c__Bacteroidia;o__Bacteroidales	Host-associated;Mammals: Human;Digestive system;Large intestine;Fecal	2.83001	15.9457	Human_associated
IMGPR_plasmid_3300008482_000006	6485	d__Bacteria;p__Bacteroidota;c__Bacteroidia;o__Bacteroidales	Host-associated;Mammals: Human;Digestive system;Large intestine;Fecal	2.46305	10.7405	Human_associated
IMGPR_plasmid_3300008482_000027	7515	d__Bacteria;p__Bacteroidota;c__Bacteroidia;o__Bacteroidales	Host-associated;Mammals: Human;Digestive system;Large intestine;Fecal	2.35535	9.54177	Human_associated
IMGPR_plasmid_3300008491_000006	6129	d__Bacteria;p__Firmicutes_A;c__Clostridia;o__Oscillospirales	Host-associated;Mammals: Human;Digestive system;Large intestine;Fecal	2.87365	16.7015	Human_associated
IMGPR_plasmid_3300008491_000011	4237	d__Bacteria;p__Bacteroidota;c__Bacteroidia;o__Bacteroidales	Host-associated;Mammals: Human;Digestive system;Large intestine;Fecal	3.04243	19.9561	Human_associated
IMGPR_plasmid_3300008491_000037	35907	d__Bacteria;p__Bacteroidota;c__Bacteroidia;o__Bacteroidales	Host-associated;Mammals: Human;Digestive system;Large intestine;Fecal	1.23592	2.44155	Human_associated
IMGPR_plasmid_3300008491_000055	7505	d__Bacteria;p__Bacteroidota;c__Bacteroidia;o__Bacteroidales	Host-associated;Mammals: Human;Digestive system;Large intestine;Fecal	2.31032	9.07765	Human_associated
IMGPR_plasmid_3300008496_000002	8482	d__Bacteria;p__Bacteroidota;c__Bacteroidia;o__Bacteroidales	Host-associated;Mammals: Human;Digestive system;Large intestine;Fecal	2.34105	9.39218	Human_associated
IMGPR_plasmid_3300008496_000003	5403	d__Bacteria;p__Firmicutes_A;c__Clostridia;o__Lachnospirales;f__Lachnospiraceae	Host-associated;Mammals: Human;Digestive system;Large intestine;Fecal	2.90543	17.273	Human_associated
IMGPR_plasmid_3300008496_000005	6143	d__Bacteria;p__Firmicutes_A;c__Clostridia;o__Oscillospirales;f__Oscillospiraceae	Host-associated;Mammals: Human;Digestive system;Large intestine;Fecal	2.8696	16.6299	Human_associated
IMGPR_plasmid_3300008496_000007	6061	d__Bacteria;p__Firmicutes_A;c__Clostridia	Host-associated;Mammals: Human;Digestive system;Large intestine;Fecal	2.67964	13.5799	Human_associated
IMGPR_plasmid_3300008496_000011	5186	d__Bacteria;p__Firmicutes_A;c__Clostridia;o__Oscillospirales;f__Acutalibacteraceae;g__UBA1417;s__UBA1417 sp003531055	Host-associated;Mammals: Human;Digestive system;Large intestine;Fecal	2.97666	18.6222	Human_associated
IMGPR_plasmid_3300008496_000055	10842	d__Bacteria;p__Firmicutes_A;c__Clostridia;o__Oscillospirales;f__Acutalibacteraceae;g__UBA1417;s__UBA1417 sp003531055	Host-associated;Mammals: Human;Digestive system;Large intestine;Fecal	2.13033	7.41763	Human_associated
IMGPR_plasmid_3300008496_000060	10905		Host-associated;Mammals: Human;Digestive system;Large intestine;Fecal	2.28323	8.80833	Human_associated
IMGPR_plasmid_3300008497_000005	6444	d__Bacteria;p__Bacteroidota;c__Bacteroidia;o__Bacteroidales	Host-associated;Mammals: Human;Digestive system;Large intestine;Fecal	2.4963	11.1375	Human_associated
IMGPR_plasmid_3300008497_000007	4237	d__Bacteria;p__Bacteroidota;c__Bacteroidia;o__Bacteroidales	Host-associated;Mammals: Human;Digestive system;Large intestine;Fecal	3.12313	21.7175	Human_associated
IMGPR_plasmid_3300008497_000016	9033	d__Bacteria;p__Bacteroidota;c__Bacteroidia;o__Bacteroidales	Host-associated;Mammals: Human;Digestive system;Large intestine;Fecal	2.24865	8.47498	Human_associated
IMGPR_plasmid_3300008497_000042	2829	d__Bacteria;p__Bacteroidota;c__Bacteroidia;o__Bacteroidales	Host-associated;Mammals: Human;Digestive system;Large intestine;Fecal	3.24401	24.6363	Human_associated
IMGPR_plasmid_3300008499_000002	5069	d__Bacteria;p__Bacteroidota;c__Bacteroidia;o__Bacteroidales	Host-associated;Mammals: Human;Digestive system;Large intestine;Fecal	2.92077	17.5556	Human_associated
IMGPR_plasmid_3300008499_000004	4247	d__Bacteria;p__Bacteroidota;c__Bacteroidia;o__Bacteroidales	Host-associated;Mammals: Human;Digestive system;Large intestine;Fecal	3.11191	21.464	Human_associated
IMGPR_plasmid_3300008499_000008	6485	d__Bacteria;p__Bacteroidota;c__Bacteroidia;o__Bacteroidales	Host-associated;Mammals: Human;Digestive system;Large intestine;Fecal	2.44453	10.5251	Human_associated
IMGPR_plasmid_3300008499_000042	7515	d__Bacteria;p__Bacteroidota;c__Bacteroidia;o__Bacteroidales	Host-associated;Mammals: Human;Digestive system;Large intestine;Fecal	2.2997	8.97122	Human_associated
IMGPR_plasmid_3300008512_000002	4243	d__Bacteria;p__Bacteroidota;c__Bacteroidia;o__Bacteroidales	Host-associated;Mammals: Human;Digestive system;Large intestine;Fecal	2.77848	15.0946	Human_associated
IMGPR_plasmid_3300008512_000016	9035	d__Bacteria;p__Bacteroidota;c__Bacteroidia;o__Bacteroidales	Host-associated;Mammals: Human;Digestive system;Large intestine;Fecal	2.2337	8.33431	Human_associated
IMGPR_plasmid_3300008513_000003	5121	d__Bacteria;p__Firmicutes_A;c__Clostridia	Host-associated;Mammals: Human;Digestive system;Large intestine;Fecal	2.88318	16.871	Human_associated
IMGPR_plasmid_3300008513_000004	8864	d__Bacteria;p__Bacteroidota;c__Bacteroidia;o__Bacteroidales	Host-associated;Mammals: Human;Digestive system;Large intestine;Fecal	2.26831	8.66302	Human_associated
IMGPR_plasmid_3300008513_000005	5690	d__Bacteria;p__Bacteroidota;c__Bacteroidia;o__Bacteroidales	Host-associated;Mammals: Human;Digestive system;Large intestine;Fecal	2.21241	8.13772	Human_associated
IMGPR_plasmid_3300008513_000008	4247	d__Bacteria;p__Bacteroidota;c__Bacteroidia;o__Bacteroidales	Host-associated;Mammals: Human;Digestive system;Large intestine;Fecal	2.77173	14.9862	Human_associated
IMGPR_plasmid_3300008513_000010	4637	d__Bacteria;p__Firmicutes_A;c__Clostridia;o__Lachnospirales;f__Lachnospiraceae;g__Agathobacter	Host-associated;Mammals: Human;Digestive system;Large intestine;Fecal	2.91407	17.4316	Human_associated
IMGPR_plasmid_3300008513_000030	2832	d__Bacteria;p__Bacteroidota;c__Bacteroidia;o__Bacteroidales	Host-associated;Mammals: Human;Digestive system;Large intestine;Fecal	3.27431	25.4249	Human_associated
IMGPR_plasmid_3300008513_000039	2676	d__Bacteria;p__Firmicutes_C;c__Negativicutes;o__Selenomonadales;f__Selenomonadaceae;g__Megamonas;s__Megamonas funiformis	Host-associated;Mammals: Human;Digestive system;Large intestine;Fecal	2.06089	6.85293	Human_associated
IMGPR_plasmid_3300008520_000001	5061	d__Bacteria;p__Bacteroidota;c__Bacteroidia;o__Bacteroidales	Host-associated;Mammals: Human;Digestive system;Large intestine;Fecal	2.82848	15.9198	Human_associated
IMGPR_plasmid_3300008520_000005	13492	d__Bacteria;p__Firmicutes;c__Bacilli;o__Erysipelotrichales;f__Erysipelotrichaceae;g__Holdemanella	Host-associated;Mammals: Human;Digestive system;Large intestine;Fecal	1.72726	4.62519	Human_associated
IMGPR_plasmid_3300008520_000006	6461	d__Bacteria;p__Firmicutes_A;c__Clostridia;o__Oscillospirales	Host-associated;Mammals: Human;Digestive system;Large intestine;Fecal	2.78965	15.2753	Human_associated
IMGPR_plasmid_3300008520_000009	5738	d__Bacteria;p__Bacteroidota;c__Bacteroidia;o__Bacteroidales;f__Bacteroidaceae;g__Phocaeicola	Host-associated;Mammals: Human;Digestive system;Large intestine;Fecal	2.45845	10.6867	Human_associated
IMGPR_plasmid_3300008520_000018	4856	d__Bacteria;p__Bacteroidota;c__Bacteroidia;o__Bacteroidales	Host-associated;Mammals: Human;Digestive system;Large intestine;Fecal	2.79507	15.3638	Human_associated
IMGPR_plasmid_3300008520_000022	5668	d__Bacteria;p__Bacteroidota;c__Bacteroidia;o__Bacteroidales	Host-associated;Mammals: Human;Digestive system;Large intestine;Fecal	2.67881	13.5677	Human_associated
IMGPR_plasmid_3300008520_000138	23639		Host-associated;Mammals: Human;Digestive system;Large intestine;Fecal	1.13127	2.0996	Human_associated
IMGPR_plasmid_3300008523_000001	5065	d__Bacteria;p__Bacteroidota;c__Bacteroidia;o__Bacteroidales	Host-associated;Mammals: Human;Digestive system;Large intestine;Fecal	2.91972	17.5362	Human_associated
IMGPR_plasmid_3300008523_000003	6041	d__Bacteria;p__Firmicutes_A;c__Clostridia;o__Oscillospirales	Host-associated;Mammals: Human;Digestive system;Large intestine;Fecal	2.89059	17.0039	Human_associated
IMGPR_plasmid_3300008523_000015	4871	d__Bacteria;p__Bacteroidota;c__Bacteroidia;o__Bacteroidales	Host-associated;Mammals: Human;Digestive system;Large intestine;Fecal	2.93509	17.8231	Human_associated
IMGPR_plasmid_3300008547_000011	14436		Host-associated;Mammals: Human;Digestive system;Large intestine;Fecal	1.60118	3.9589	Human_associated
IMGPR_plasmid_3300008547_000140	10835		Host-associated;Mammals: Human;Digestive system;Large intestine;Fecal	2.02172	6.55134	Human_associated
IMGPR_plasmid_3300008551_000004	5726	d__Bacteria;p__Bacteroidota;c__Bacteroidia;o__Bacteroidales	Host-associated;Mammals: Human;Digestive system;Large intestine;Fecal	2.63979	13.0102	Human_associated
IMGPR_plasmid_3300008551_000012	3764	d__Bacteria;p__Firmicutes_A;c__Clostridia;o__Lachnospirales;f__Lachnospiraceae;g__Agathobacter;s__Agathobacter rectalis	Host-associated;Mammals: Human;Digestive system;Large intestine;Fecal	3.25827	25.0045	Human_associated
IMGPR_plasmid_3300008561_000001	8864	d__Bacteria;p__Bacteroidota;c__Bacteroidia;o__Bacteroidales	Host-associated;Mammals: Human;Digestive system;Large intestine;Fecal	2.26985	8.67795	Human_associated
IMGPR_plasmid_3300008561_000002	5631	d__Bacteria;p__Firmicutes_A;c__Clostridia;o__Lachnospirales;f__Lachnospiraceae	Host-associated;Mammals: Human;Digestive system;Large intestine;Fecal	2.73444	14.4011	Human_associated
IMGPR_plasmid_3300008561_000004	6071	d__Bacteria;p__Firmicutes_A;c__Clostridia	Host-associated;Mammals: Human;Digestive system;Large intestine;Fecal	2.68845	13.7088	Human_associated
IMGPR_plasmid_3300008561_000005	4246	d__Bacteria;p__Bacteroidota;c__Bacteroidia;o__Bacteroidales	Host-associated;Mammals: Human;Digestive system;Large intestine;Fecal	2.81543	15.7003	Human_associated
IMGPR_plasmid_3300008561_000013	7515	d__Bacteria;p__Bacteroidota;c__Bacteroidia;o__Bacteroidales	Host-associated;Mammals: Human;Digestive system;Large intestine;Fecal	2.35509	9.53904	Human_associated
IMGPR_plasmid_3300008571_000003	6535	d__Bacteria;p__Firmicutes_A;c__Clostridia	Host-associated;Mammals: Human;Digestive system;Large intestine;Fecal	2.51216	11.3315	Human_associated
IMGPR_plasmid_3300008571_000011	5429	d__Bacteria;p__Bacteroidota;c__Bacteroidia;o__Bacteroidales;f__Bacteroidaceae	Host-associated;Mammals: Human;Digestive system;Large intestine;Fecal	2.77704	15.0713	Human_associated
IMGPR_plasmid_3300008571_000020	5794	d__Bacteria;p__Firmicutes_A;c__Clostridia;o__Lachnospirales;f__Lachnospiraceae	Host-associated;Mammals: Human;Digestive system;Large intestine;Fecal	2.88357	16.878	Human_associated
IMGPR_plasmid_3300008571_000050	2152		Host-associated;Mammals: Human;Digestive system;Large intestine;Fecal	3.20911	23.757	Human_associated
IMGPR_plasmid_3300008571_000054	6318	d__Bacteria;p__Firmicutes_A;c__Clostridia	Host-associated;Mammals: Human;Digestive system;Large intestine;Fecal	2.79919	15.4314	Human_associated
IMGPR_plasmid_3300008571_000059	14600		Host-associated;Mammals: Human;Digestive system;Large intestine;Fecal	1.96101	6.10652	Human_associated
IMGPR_plasmid_3300008585_000005	4242	d__Bacteria;p__Bacteroidota;c__Bacteroidia;o__Bacteroidales	Host-associated;Mammals: Human;Digestive system;Large intestine;Fecal	2.77018	14.9615	Human_associated
IMGPR_plasmid_3300008585_000023	41225	d__Bacteria;p__Bacteroidota;c__Bacteroidia;o__Bacteroidales	Host-associated;Mammals: Human;Digestive system;Large intestine;Fecal	1.09509	1.98945	Human_associated
IMGPR_plasmid_3300008599_000001	5080	d__Bacteria;p__Bacteroidota;c__Bacteroidia;o__Bacteroidales	Host-associated;Mammals: Human;Digestive system;Large intestine;Fecal	2.93489	17.8194	Human_associated
IMGPR_plasmid_3300008599_000002	5583	d__Bacteria;p__Firmicutes_A;c__Clostridia;o__Lachnospirales;f__Lachnospiraceae	Host-associated;Mammals: Human;Digestive system;Large intestine;Fecal	2.83255	15.9887	Human_associated
IMGPR_plasmid_3300008599_000010	4246	d__Bacteria;p__Bacteroidota;c__Bacteroidia;o__Bacteroidales	Host-associated;Mammals: Human;Digestive system;Large intestine;Fecal	3.0612	20.3532	Human_associated
IMGPR_plasmid_3300008599_000016	4878	d__Bacteria;p__Bacteroidota;c__Bacteroidia;o__Bacteroidales	Host-associated;Mammals: Human;Digestive system;Large intestine;Fecal	2.79258	15.3231	Human_associated
IMGPR_plasmid_3300008599_000018	6926	d__Bacteria;p__Bacteroidota;c__Bacteroidia;o__Bacteroidales	Host-associated;Mammals: Human;Digestive system;Large intestine;Fecal	2.21739	8.1833	Human_associated
IMGPR_plasmid_3300008619_000004	4239	d__Bacteria;p__Bacteroidota;c__Bacteroidia;o__Bacteroidales	Host-associated;Mammals: Human;Digestive system;Large intestine;Fecal	3.0997	21.1913	Human_associated
IMGPR_plasmid_3300008619_000005	9019	d__Bacteria;p__Bacteroidota;c__Bacteroidia;o__Bacteroidales	Host-associated;Mammals: Human;Digestive system;Large intestine;Fecal	2.24459	8.43651	Human_associated
IMGPR_plasmid_3300008619_000058	2856	d__Bacteria;p__Bacteroidota;c__Bacteroidia;o__Bacteroidales;f__Bacteroidaceae	Host-associated;Mammals: Human;Digestive system;Large intestine;Fecal	3.29446	25.9627	Human_associated
IMGPR_plasmid_3300008620_000002	7204	d__Bacteria;p__Bacteroidota;c__Bacteroidia;o__Bacteroidales	Host-associated;Mammals: Human;Digestive system;Large intestine;Fecal	2.31577	9.1327	Human_associated
IMGPR_plasmid_3300008620_000003	4407	d__Bacteria;p__Bacteroidota;c__Bacteroidia;o__Bacteroidales;f__Bacteroidaceae	Host-associated;Mammals: Human;Digestive system;Large intestine;Fecal	3.04341	19.9766	Human_associated
IMGPR_plasmid_3300008620_000004	6151	d__Bacteria;p__Firmicutes_A;c__Clostridia	Host-associated;Mammals: Human;Digestive system;Large intestine;Fecal	2.62003	12.7362	Human_associated
IMGPR_plasmid_3300008622_000010	4185	d__Bacteria;p__Firmicutes_A;c__Clostridia;o__Lachnospirales;f__Lachnospiraceae;g__Lachnospira	Host-associated;Mammals: Human;Digestive system;Large intestine;Fecal	2.71033	14.0342	Human_associated
IMGPR_plasmid_3300008622_000012	4246	d__Bacteria;p__Bacteroidota;c__Bacteroidia;o__Bacteroidales	Host-associated;Mammals: Human;Digestive system;Large intestine;Fecal	2.80847	15.5846	Human_associated
IMGPR_plasmid_3300008622_000019	6144	d__Bacteria;p__Firmicutes_A;c__Clostridia;o__Oscillospirales;f__Oscillospiraceae;g__CAG-170	Host-associated;Mammals: Human;Digestive system;Large intestine;Fecal	2.82826	15.916	Human_associated
IMGPR_plasmid_3300008622_000062	7509	d__Bacteria;p__Bacteroidota;c__Bacteroidia;o__Bacteroidales	Host-associated;Mammals: Human;Digestive system;Large intestine;Fecal	2.31028	9.07727	Human_associated
IMGPR_plasmid_3300008622_000176	16343		Host-associated;Mammals: Human;Digestive system;Large intestine;Fecal	1.6264	4.08553	Human_associated
IMGPR_plasmid_3300008640_000003	6569	d__Bacteria;p__Firmicutes_A;c__Clostridia	Host-associated;Mammals: Human;Digestive system;Large intestine;Fecal	2.5121	11.3308	Human_associated
IMGPR_plasmid_3300008640_000004	5335	d__Bacteria;p__Firmicutes_A;c__Clostridia;o__Lachnospirales;f__Lachnospiraceae	Host-associated;Mammals: Human;Digestive system;Large intestine;Fecal	2.95012	18.1082	Human_associated
IMGPR_plasmid_3300008640_000012	4227	d__Bacteria;p__Bacteroidota;c__Bacteroidia;o__Bacteroidales	Host-associated;Mammals: Human;Digestive system;Large intestine;Fecal	3.16347	22.6524	Human_associated
IMGPR_plasmid_3300008640_000014	5421	d__Bacteria;p__Bacteroidota;c__Bacteroidia;o__Bacteroidales;f__Bacteroidaceae	Host-associated;Mammals: Human;Digestive system;Large intestine;Fecal	2.71758	14.1437	Human_associated
IMGPR_plasmid_3300008640_000042	2172		Host-associated;Mammals: Human;Digestive system;Large intestine;Fecal	3.34707	27.4192	Human_associated
IMGPR_plasmid_3300008640_000091	12438		Host-associated;Mammals: Human;Digestive system;Large intestine;Fecal	2.08271	7.02623	Human_associated
IMGPR_plasmid_3300008672_000001	5082	d__Bacteria;p__Bacteroidota;c__Bacteroidia;o__Bacteroidales	Host-associated;Mammals: Human;Digestive system;Large intestine;Fecal	2.77407	15.0236	Human_associated
IMGPR_plasmid_3300008672_000003	5679	d__Bacteria;p__Bacteroidota;c__Bacteroidia;o__Bacteroidales	Host-associated;Mammals: Human;Digestive system;Large intestine;Fecal	2.21488	8.16028	Human_associated
IMGPR_plasmid_3300008672_000007	5719	d__Bacteria;p__Bacteroidota;c__Bacteroidia;o__Bacteroidales;f__Bacteroidaceae;g__Phocaeicola	Host-associated;Mammals: Human;Digestive system;Large intestine;Fecal	2.80842	15.5837	Human_associated
IMGPR_plasmid_3300008672_000010	4247	d__Bacteria;p__Bacteroidota;c__Bacteroidia;o__Bacteroidales	Host-associated;Mammals: Human;Digestive system;Large intestine;Fecal	2.78118	15.1381	Human_associated
IMGPR_plasmid_3300008672_000022	5646	d__Bacteria;p__Bacteroidota;c__Bacteroidia;o__Bacteroidales	Host-associated;Mammals: Human;Digestive system;Large intestine;Fecal	2.66289	13.3376	Human_associated
IMGPR_plasmid_3300008672_000066	5812	d__Bacteria;p__Bacteroidota;c__Bacteroidia;o__Bacteroidales;f__Tannerellaceae;g__Parabacteroides;s__Parabacteroides distasonis	Host-associated;Mammals: Human;Digestive system;Large intestine;Fecal	2.56695	12.0261	Human_associated
IMGPR_plasmid_3300008676_000023	2839	d__Bacteria;p__Bacteroidota;c__Bacteroidia;o__Bacteroidales	Host-associated;Mammals: Human;Digestive system;Large intestine;Fecal	3.18336	23.1278	Human_associated
IMGPR_plasmid_3300008676_000031	7505	d__Bacteria;p__Bacteroidota;c__Bacteroidia;o__Bacteroidales	Host-associated;Mammals: Human;Digestive system;Large intestine;Fecal	2.38212	9.82778	Human_associated
IMGPR_plasmid_3300008692_000001	4247	d__Bacteria;p__Bacteroidota;c__Bacteroidia;o__Bacteroidales	Host-associated;Mammals: Human;Digestive system;Large intestine;Fecal	3.10169	21.2355	Human_associated
IMGPR_plasmid_3300008692_000007	4884	d__Bacteria;p__Bacteroidota;c__Bacteroidia;o__Bacteroidales	Host-associated;Mammals: Human;Digestive system;Large intestine;Fecal	2.91356	17.4223	Human_associated
IMGPR_plasmid_3300008705_000001	5168	d__Bacteria;p__Firmicutes_A;c__Clostridia;o__Lachnospirales;f__Lachnospiraceae	Host-associated;Mammals: Human;Digestive system;Large intestine;Fecal	3.00553	19.197	Human_associated
IMGPR_plasmid_3300008705_000003	6104	d__Bacteria;p__Firmicutes_A;c__Clostridia;o__Oscillospirales	Host-associated;Mammals: Human;Digestive system;Large intestine;Fecal	2.83994	16.1148	Human_associated
IMGPR_plasmid_3300008705_000006	2850	d__Bacteria;p__Bacteroidota;c__Bacteroidia;o__Bacteroidales	Host-associated;Mammals: Human;Digestive system;Large intestine;Fecal	3.21638	23.9376	Human_associated
IMGPR_plasmid_3300008705_000013	4857	d__Bacteria;p__Bacteroidota;c__Bacteroidia;o__Bacteroidales	Host-associated;Mammals: Human;Digestive system;Large intestine;Fecal	2.78384	15.181	Human_associated
IMGPR_plasmid_3300008705_000119	2616		Host-associated;Mammals: Human;Digestive system;Large intestine;Fecal	3.83115	45.1157	Human_associated
IMGPR_plasmid_3300008705_000140	50059		Host-associated;Mammals: Human;Digestive system;Large intestine;Fecal	1.0049	1.73162	Human_associated
IMGPR_plasmid_3300008712_000005	4731	d__Bacteria;p__Bacteroidota;c__Bacteroidia;o__Bacteroidales;f__Bacteroidaceae	Host-associated;Mammals: Human;Digestive system;Large intestine;Fecal	2.8179	15.7417	Human_associated
IMGPR_plasmid_3300008712_000021	7515	d__Bacteria;p__Bacteroidota;c__Bacteroidia;o__Bacteroidales	Host-associated;Mammals: Human;Digestive system;Large intestine;Fecal	2.37434	9.7439	Human_associated
IMGPR_plasmid_3300008716_000003	6086	d__Bacteria;p__Firmicutes_A;c__Clostridia;o__Oscillospirales	Host-associated;Mammals: Human;Digestive system;Large intestine;Fecal	2.93189	17.7631	Human_associated
IMGPR_plasmid_3300008716_000073	2894	d__Bacteria;p__Bacteroidota;c__Bacteroidia;o__Bacteroidales;f__Bacteroidaceae	Host-associated;Mammals: Human;Digestive system;Large intestine;Fecal	3.24692	24.7109	Human_associated
IMGPR_plasmid_3300008722_000010	33224	d__Bacteria;p__Bacteroidota;c__Bacteroidia;o__Bacteroidales	Host-associated;Mammals: Human;Digestive system;Large intestine;Fecal	0.948317	1.58136	Human_associated
IMGPR_plasmid_3300008722_000015	5285	d__Bacteria;p__Firmicutes_A;c__Clostridia;o__Oscillospirales;f__Acutalibacteraceae;g__UBA1417;s__UBA1417 sp003531055	Host-associated;Mammals: Human;Digestive system;Large intestine;Fecal	2.99908	19.0671	Human_associated
IMGPR_plasmid_3300008722_000022	12044	d__Bacteria;p__Firmicutes_A;c__Clostridia	Host-associated;Mammals: Human;Digestive system;Large intestine;Fecal	1.91087	5.75897	Human_associated
IMGPR_plasmid_3300008722_000298	3156	d__Bacteria;p__Proteobacteria;c__Gammaproteobacteria;o__Burkholderiales;f__Burkholderiaceae;g__Parasutterella	Host-associated;Mammals: Human;Digestive system;Large intestine;Fecal	3.5602	34.1701	Human_associated
IMGPR_plasmid_3300008725_000008	4246	d__Bacteria;p__Bacteroidota;c__Bacteroidia;o__Bacteroidales	Host-associated;Mammals: Human;Digestive system;Large intestine;Fecal	2.79188	15.3117	Human_associated
IMGPR_plasmid_3300008725_000010	6286	d__Bacteria;p__Bacteroidota;c__Bacteroidia;o__Bacteroidales	Host-associated;Mammals: Human;Digestive system;Large intestine;Fecal	2.55779	11.9072	Human_associated
IMGPR_plasmid_3300008725_000011	5421	d__Bacteria;p__Bacteroidota;c__Bacteroidia;o__Bacteroidales;f__Bacteroidaceae	Host-associated;Mammals: Human;Digestive system;Large intestine;Fecal	2.75944	14.7911	Human_associated
IMGPR_plasmid_3300008725_000012	5982	d__Bacteria;p__Firmicutes_A;c__Clostridia	Host-associated;Mammals: Human;Digestive system;Large intestine;Fecal	2.6611	13.3121	Human_associated
IMGPR_plasmid_3300008725_000017	9043	d__Bacteria;p__Bacteroidota;c__Bacteroidia;o__Bacteroidales	Host-associated;Mammals: Human;Digestive system;Large intestine;Fecal	2.22282	8.23333	Human_associated
IMGPR_plasmid_3300008725_000019	7536	d__Bacteria;p__Bacteroidota;c__Bacteroidia;o__Bacteroidales;f__Tannerellaceae	Host-associated;Mammals: Human;Digestive system;Large intestine;Fecal	2.3274	9.2513	Human_associated
IMGPR_plasmid_3300008725_000023	13319		Host-associated;Mammals: Human;Digestive system;Large intestine;Fecal	1.89833	5.67472	Human_associated
IMGPR_plasmid_3300008726_000003	5305	d__Bacteria;p__Bacteroidota;c__Bacteroidia;o__Bacteroidales	Host-associated;Mammals: Human;Digestive system;Large intestine;Fecal	2.55827	11.9134	Human_associated
IMGPR_plasmid_3300008726_000006	4235	d__Bacteria;p__Bacteroidota;c__Bacteroidia;o__Bacteroidales	Host-associated;Mammals: Human;Digestive system;Large intestine;Fecal	2.77294	15.0056	Human_associated
IMGPR_plasmid_3300008726_000009	34157	d__Bacteria;p__Bacteroidota;c__Bacteroidia;o__Bacteroidales;f__Tannerellaceae;g__Parabacteroides;s__Parabacteroides distasonis	Host-associated;Mammals: Human;Digestive system;Large intestine;Fecal	1.30616	2.69196	Human_associated
IMGPR_plasmid_3300008726_000010	6142	d__Bacteria;p__Bacteroidota;c__Bacteroidia;o__Bacteroidales	Host-associated;Mammals: Human;Digestive system;Large intestine;Fecal	2.61843	12.7142	Human_associated
IMGPR_plasmid_3300008726_000021	2850	d__Bacteria;p__Bacteroidota;c__Bacteroidia;o__Bacteroidales	Host-associated;Mammals: Human;Digestive system;Large intestine;Fecal	3.15694	22.4986	Human_associated
IMGPR_plasmid_3300008728_000005	5790	d__Bacteria;p__Firmicutes_A;c__Clostridia	Host-associated;Mammals: Human;Digestive system;Large intestine;Fecal	2.94493	18.0093	Human_associated
IMGPR_plasmid_3300008728_000006	9169	d__Bacteria;p__Bacteroidota;c__Bacteroidia;o__Bacteroidales	Host-associated;Mammals: Human;Digestive system;Large intestine;Fecal	2.36088	9.60025	Human_associated
IMGPR_plasmid_3300008728_000025	5732		Host-associated;Mammals: Human;Digestive system;Large intestine;Fecal	2.6141	12.6549	Human_associated
IMGPR_plasmid_3300008728_000053	7215		Host-associated;Mammals: Human;Digestive system;Large intestine;Fecal	2.27937	8.77056	Human_associated
IMGPR_plasmid_3300008728_000088	2839	d__Bacteria;p__Bacteroidota;c__Bacteroidia;o__Bacteroidales	Host-associated;Mammals: Human;Digestive system;Large intestine;Fecal	3.16986	22.8043	Human_associated
IMGPR_plasmid_3300008733_000038	2836	d__Bacteria;p__Bacteroidota;c__Bacteroidia;o__Bacteroidales	Host-associated;Mammals: Human;Digestive system;Large intestine;Fecal	3.15315	22.4097	Human_associated
IMGPR_plasmid_3300008737_000001	5072	d__Bacteria;p__Bacteroidota;c__Bacteroidia;o__Bacteroidales	Host-associated;Mammals: Human;Digestive system;Large intestine;Fecal	2.89937	17.1627	Human_associated
IMGPR_plasmid_3300008737_000005	5522	d__Bacteria;p__Firmicutes_A;c__Clostridia;o__Oscillospirales	Host-associated;Mammals: Human;Digestive system;Large intestine;Fecal	3.01178	19.3236	Human_associated
IMGPR_plasmid_3300008737_000007	8266		Host-associated;Mammals: Human;Digestive system;Large intestine;Fecal	2.33471	9.32646	Human_associated
IMGPR_plasmid_3300008737_000008	6477	d__Bacteria;p__Bacteroidota;c__Bacteroidia;o__Bacteroidales	Host-associated;Mammals: Human;Digestive system;Large intestine;Fecal	2.50415	11.2332	Human_associated
IMGPR_plasmid_3300008737_000009	4247	d__Bacteria;p__Bacteroidota;c__Bacteroidia;o__Bacteroidales	Host-associated;Mammals: Human;Digestive system;Large intestine;Fecal	3.06319	20.3958	Human_associated
IMGPR_plasmid_3300008737_000022	7510	d__Bacteria;p__Bacteroidota;c__Bacteroidia;o__Bacteroidales	Host-associated;Mammals: Human;Digestive system;Large intestine;Fecal	2.35123	9.49851	Human_associated
IMGPR_plasmid_3300008744_000005	4699	d__Bacteria;p__Firmicutes_A;c__Clostridia	Host-associated;Mammals: Human;Digestive system;Large intestine;Fecal	3.07343	20.6159	Human_associated
IMGPR_plasmid_3300008744_000006	4239	d__Bacteria;p__Bacteroidota;c__Bacteroidia;o__Bacteroidales	Host-associated;Mammals: Human;Digestive system;Large intestine;Fecal	2.77314	15.0088	Human_associated
IMGPR_plasmid_3300008744_000008	6488	d__Bacteria;p__Bacteroidota;c__Bacteroidia;o__Bacteroidales	Host-associated;Mammals: Human;Digestive system;Large intestine;Fecal	2.44909	10.5778	Human_associated
IMGPR_plasmid_3300008744_000012	12028	d__Bacteria;p__Firmicutes_A;c__Clostridia	Host-associated;Mammals: Human;Digestive system;Large intestine;Fecal	2.19952	8.0207	Human_associated
IMGPR_plasmid_3300008744_000050	5812	d__Bacteria;p__Bacteroidota;c__Bacteroidia;o__Bacteroidales;f__Tannerellaceae;g__Parabacteroides;s__Parabacteroides distasonis	Host-associated;Mammals: Human;Digestive system;Large intestine;Fecal	2.56865	12.0481	Human_associated
IMGPR_plasmid_3300008744_000094	2829	d__Bacteria;p__Bacteroidota;c__Bacteroidia;o__Bacteroidales	Host-associated;Mammals: Human;Digestive system;Large intestine;Fecal	3.24401	24.6363	Human_associated
IMGPR_plasmid_3300008744_000170	13727		Host-associated;Mammals: Human;Digestive system;Large intestine;Fecal	1.98299	6.26443	Human_associated
IMGPR_plasmid_3300008750_000001	5161	d__Bacteria;p__Firmicutes_A;c__Clostridia;o__Lachnospirales;f__Lachnospiraceae	Host-associated;Mammals: Human;Digestive system;Large intestine;Fecal	2.91264	17.4054	Human_associated
IMGPR_plasmid_3300008750_000003	7591	d__Bacteria;p__Bacteroidota;c__Bacteroidia;o__Bacteroidales;f__Tannerellaceae;g__Parabacteroides;s__Parabacteroides distasonis	Host-associated;Mammals: Human;Digestive system;Large intestine;Fecal	2.31901	9.16565	Human_associated
IMGPR_plasmid_3300008750_000008	6250	d__Bacteria;p__Bacteroidota;c__Bacteroidia;o__Bacteroidales	Host-associated;Mammals: Human;Digestive system;Large intestine;Fecal	2.47172	10.8428	Human_associated
IMGPR_plasmid_3300008750_000042	3226	d__Bacteria;p__Bacteroidota;c__Bacteroidia;o__Bacteroidales;f__Bacteroidaceae	Host-associated;Mammals: Human;Digestive system;Large intestine;Fecal	3.1565	22.4882	Human_associated
IMGPR_plasmid_3300009343_000001	5374	d__Bacteria;p__Firmicutes_A;c__Clostridia;o__Lachnospirales;f__Lachnospiraceae	Host-associated;Mammals: Human;Digestive system;Large intestine;Fecal	2.94103	17.9354	Human_associated
IMGPR_plasmid_3300009343_000005	4610	d__Bacteria;p__Firmicutes_A;c__Clostridia	Host-associated;Mammals: Human;Digestive system;Large intestine;Fecal	3.07929	20.7429	Human_associated
IMGPR_plasmid_3300009343_000009	35911	d__Bacteria;p__Bacteroidota;c__Bacteroidia;o__Bacteroidales	Host-associated;Mammals: Human;Digestive system;Large intestine;Fecal	1.23556	2.44031	Human_associated
IMGPR_plasmid_3300009343_000017	3760	d__Bacteria;p__Actinobacteriota;c__Actinomycetia;o__Actinomycetales;f__Bifidobacteriaceae;g__Bifidobacterium;s__Bifidobacterium longum	Host-associated;Mammals: Human;Digestive system;Large intestine;Fecal	3.46722	31.0477	Human_associated
IMGPR_plasmid_3300009343_000032	7509	d__Bacteria;p__Bacteroidota;c__Bacteroidia;o__Bacteroidales	Host-associated;Mammals: Human;Digestive system;Large intestine;Fecal	2.29577	8.93207	Human_associated
IMGPR_plasmid_3300009343_000042	2849	d__Bacteria;p__Bacteroidota;c__Bacteroidia;o__Bacteroidales	Host-associated;Mammals: Human;Digestive system;Large intestine;Fecal	3.20053	23.5455	Human_associated
IMGPR_plasmid_3300009343_000051	14730	d__Bacteria;p__Firmicutes_A;c__Clostridia;o__Oscillospirales;f__Acutalibacteraceae;g__UBA1417;s__UBA1417 sp003531055	Host-associated;Mammals: Human;Digestive system;Large intestine;Fecal	1.83428	5.26062	Human_associated
IMGPR_plasmid_3300013752_000035	3821	d__Bacteria;p__Firmicutes_A;c__Clostridia;o__Lachnospirales;f__Lachnospiraceae	Host-associated;Mammals: Human;Digestive system;Large intestine;Fecal	2.94973	18.1009	Human_associated
IMGPR_plasmid_3300013752_000126	63721	d__Bacteria;p__Firmicutes;c__Bacilli;o__Erysipelotrichales;f__Coprobacillaceae;g__Faecalibacillus	Host-associated;Mammals: Human;Digestive system;Large intestine;Fecal	0.857071	1.35625	Human_associated
IMGPR_plasmid_3300013835_000001	5628	d__Bacteria;p__Firmicutes_A;c__Clostridia;o__Lachnospirales;f__Lachnospiraceae	Host-associated;Mammals: Human;Digestive system;Large intestine;Fecal	2.86362	16.5249	Human_associated
IMGPR_plasmid_3300013835_000003	4812	d__Bacteria;p__Firmicutes_A;c__Clostridia	Host-associated;Mammals: Human;Digestive system;Large intestine;Fecal	3.06932	20.5273	Human_associated
IMGPR_plasmid_3300013835_000015	98428	d__Bacteria;p__Bacteroidota;c__Bacteroidia;o__Bacteroidales	Host-associated;Mammals: Human;Digestive system;Large intestine;Fecal	0.874258	1.3971	Human_associated
IMGPR_plasmid_3300013835_000029	2535	d__Bacteria;p__Actinobacteriota;c__Actinomycetia;o__Actinomycetales;f__Bifidobacteriaceae;g__Bifidobacterium;s__Bifidobacterium longum	Host-associated;Mammals: Human;Digestive system;Large intestine;Fecal	3.78849	43.1896	Human_associated
IMGPR_plasmid_3300013899_000002	4918	d__Bacteria;p__Firmicutes_A;c__Clostridia;o__Lachnospirales;f__Lachnospiraceae;g__Agathobacter;s__Agathobacter rectalis	Host-associated;Mammals: Human;Digestive system;Large intestine;Fecal	2.97245	18.5397	Human_associated
IMGPR_plasmid_3300013899_000037	3206	d__Bacteria;p__Bacteroidota;c__Bacteroidia;o__Bacteroidales;f__Bacteroidaceae	Host-associated;Mammals: Human;Digestive system;Large intestine;Fecal	3.078	20.7148	Human_associated
IMGPR_plasmid_3300013900_000001	7268	d__Bacteria;p__Bacteroidota;c__Bacteroidia;o__Bacteroidales	Host-associated;Mammals: Human;Digestive system;Large intestine;Fecal	2.5184	11.4087	Human_associated
IMGPR_plasmid_3300013900_000005	9012	d__Bacteria;p__Bacteroidota;c__Bacteroidia;o__Bacteroidales	Host-associated;Mammals: Human;Digestive system;Large intestine;Fecal	2.26476	8.62882	Human_associated
IMGPR_plasmid_3300013903_000005	4226	d__Bacteria;p__Bacteroidota;c__Bacteroidia;o__Bacteroidales	Host-associated;Mammals: Human;Digestive system;Large intestine;Fecal	3.1151	21.5357	Human_associated
IMGPR_plasmid_3300013938_000002	4788	d__Bacteria;p__Bacteroidota;c__Bacteroidia;o__Bacteroidales	Host-associated;Mammals: Human;Digestive system;Large intestine;Fecal	2.90636	17.2902	Human_associated
IMGPR_plasmid_3300013938_000052	5547	d__Bacteria;p__Firmicutes_A;c__Clostridia;o__Lachnospirales;f__Lachnospiraceae	Host-associated;Mammals: Human;Digestive system;Large intestine;Fecal	2.77553	15.0471	Human_associated
IMGPR_plasmid_3300013938_000060	3813	d__Bacteria;p__Firmicutes_A;c__Clostridia;o__Lachnospirales;f__Lachnospiraceae	Host-associated;Mammals: Human;Digestive system;Large intestine;Fecal	3.02004	19.4922	Human_associated
IMGPR_plasmid_3300013942_000016	5836	d__Bacteria;p__Firmicutes_A;c__Clostridia;o__Lachnospirales;f__Lachnospiraceae	Host-associated;Mammals: Human;Digestive system;Large intestine;Fecal	2.74917	14.6296	Human_associated
IMGPR_plasmid_3300013942_000031	6719	d__Bacteria;p__Bacteroidota;c__Bacteroidia;o__Bacteroidales	Host-associated;Mammals: Human;Digestive system;Large intestine;Fecal	2.43043	10.3637	Human_associated
IMGPR_plasmid_3300013946_000007	6140	d__Bacteria;p__Firmicutes_A;c__Clostridia;o__Oscillospirales	Host-associated;Mammals: Human;Digestive system;Large intestine;Fecal	2.92964	17.7209	Human_associated
IMGPR_plasmid_3300013946_000011	5756	d__Bacteria;p__Firmicutes_A;c__Clostridia;o__Lachnospirales;f__Lachnospiraceae	Host-associated;Mammals: Human;Digestive system;Large intestine;Fecal	2.66059	13.3048	Human_associated
IMGPR_plasmid_3300013946_000033	5016	d__Bacteria;p__Actinobacteriota	Host-associated;Mammals: Human;Digestive system;Large intestine;Fecal	3.14202	22.1505	Human_associated
IMGPR_plasmid_3300013958_000007	5679	d__Bacteria;p__Bacteroidota;c__Bacteroidia;o__Bacteroidales	Host-associated;Mammals: Human;Digestive system;Large intestine;Fecal	3.06686	20.4743	Human_associated
IMGPR_plasmid_3300013958_000021	6362	d__Bacteria;p__Firmicutes_A;c__Clostridia	Host-associated;Mammals: Human;Digestive system;Large intestine;Fecal	2.75914	14.7863	Human_associated
IMGPR_plasmid_3300013958_000170	2924	d__Bacteria;p__Firmicutes_A;c__Clostridia;o__Lachnospirales;f__Lachnospiraceae	Host-associated;Mammals: Human;Digestive system;Large intestine;Fecal	3.36042	27.8013	Human_associated
IMGPR_plasmid_3300014028_000007	7689	d__Bacteria;p__Firmicutes_A;c__Clostridia	Host-associated;Mammals: Human;Digestive system;Large intestine;Fecal	2.70413	13.9413	Human_associated
IMGPR_plasmid_3300014028_000015	3773	d__Bacteria;p__Firmicutes_A;c__Clostridia;o__Lachnospirales;f__Lachnospiraceae;g__Fusicatenibacter;s__Fusicatenibacter saccharivorans	Host-associated;Mammals: Human;Digestive system;Large intestine;Fecal	3.18076	23.0651	Human_associated
IMGPR_plasmid_3300014040_000003	5721	d__Bacteria;p__Firmicutes_A;c__Clostridia;o__Lachnospirales;f__Lachnospiraceae	Host-associated;Mammals: Human;Digestive system;Large intestine;Fecal	2.7151	14.1061	Human_associated
IMGPR_plasmid_3300014040_000011	9018	d__Bacteria;p__Bacteroidota;c__Bacteroidia;o__Bacteroidales	Host-associated;Mammals: Human;Digestive system;Large intestine;Fecal	2.24362	8.4274	Human_associated
IMGPR_plasmid_3300014503_000001	5672	d__Bacteria;p__Bacteroidota;c__Bacteroidia;o__Bacteroidales	Host-associated;Mammals: Human;Digestive system;Large intestine;Fecal	3.06502	20.435	Human_associated
IMGPR_plasmid_3300014505_000002	2204	d__Bacteria;p__Firmicutes;c__Bacilli;o__Staphylococcales;f__Staphylococcaceae;g__Staphylococcus	Host-associated;Mammals: Human;Digestive system;Large intestine;Fecal	3.09548	21.0977	Human_associated
IMGPR_plasmid_3300014507_000002	4140	d__Bacteria;p__Firmicutes;c__Bacilli	Host-associated;Mammals: Human;Digestive system;Large intestine;Fecal	2.41574	10.1981	Human_associated
IMGPR_plasmid_3300014507_000007	5429	d__Bacteria;p__Firmicutes;c__Bacilli;o__Staphylococcales;f__Staphylococcaceae;g__Staphylococcus;s__Staphylococcus epidermidis	Host-associated;Mammals: Human;Digestive system;Large intestine;Fecal	2.52448	11.4844	Human_associated
IMGPR_plasmid_3300014507_000010	4437	d__Bacteria;p__Firmicutes;c__Bacilli;o__Lactobacillales;f__Streptococcaceae;g__Streptococcus	Host-associated;Mammals: Human;Digestive system;Large intestine;Fecal	2.76603	14.8954	Human_associated
IMGPR_plasmid_3300014507_000011	2263	d__Bacteria;p__Firmicutes;c__Bacilli;o__Staphylococcales;f__Staphylococcaceae;g__Staphylococcus	Host-associated;Mammals: Human;Digestive system;Large intestine;Fecal	3.03351	19.7701	Human_associated
IMGPR_plasmid_3300014507_000012	3352	d__Bacteria;p__Firmicutes;c__Bacilli;o__Staphylococcales;f__Staphylococcaceae	Host-associated;Mammals: Human;Digestive system;Large intestine;Fecal	3.00662	19.219	Human_associated
IMGPR_plasmid_3300014507_000016	5193		Host-associated;Mammals: Human;Digestive system;Large intestine;Fecal	2.59822	12.4398	Human_associated
IMGPR_plasmid_3300014507_000024	4530	d__Bacteria;p__Firmicutes;c__Bacilli;o__Staphylococcales;f__Staphylococcaceae;g__Staphylococcus	Host-associated;Mammals: Human;Digestive system;Large intestine;Fecal	2.3813	9.81892	Human_associated
IMGPR_plasmid_3300014510_000008	3342	d__Bacteria;p__Firmicutes;c__Bacilli;o__Staphylococcales;f__Staphylococcaceae	Host-associated;Mammals: Human;Digestive system;Large intestine;Fecal	2.94925	18.0916	Human_associated
IMGPR_plasmid_3300014511_000006	5671	d__Bacteria;p__Bacteroidota;c__Bacteroidia;o__Bacteroidales	Host-associated;Mammals: Human;Digestive system;Large intestine;Fecal	2.23556	8.35168	Human_associated
IMGPR_plasmid_3300014511_000013	4234	d__Bacteria;p__Bacteroidota;c__Bacteroidia;o__Bacteroidales	Host-associated;Mammals: Human;Digestive system;Large intestine;Fecal	2.84079	16.1293	Human_associated
IMGPR_plasmid_3300014511_000031	3487	d__Bacteria;p__Firmicutes;c__Bacilli;o__Staphylococcales;f__Staphylococcaceae;g__Staphylococcus	Host-associated;Mammals: Human;Digestive system;Large intestine;Fecal	3.07168	20.5782	Human_associated
IMGPR_plasmid_3300014512_000006	5264	d__Bacteria;p__Proteobacteria;c__Gammaproteobacteria;o__Enterobacterales;f__Enterobacteriaceae;g__Escherichia;s__Escherichia coli	Host-associated;Mammals: Human;Digestive system;Large intestine;Fecal	2.62269	12.7727	Human_associated
IMGPR_plasmid_3300014513_000001	5681	d__Bacteria;p__Bacteroidota;c__Bacteroidia;o__Bacteroidales	Host-associated;Mammals: Human;Digestive system;Large intestine;Fecal	3.05691	20.2618	Human_associated
IMGPR_plasmid_3300014513_000018	7256	d__Bacteria;p__Firmicutes;c__Bacilli;o__Lactobacillales;f__Lactobacillaceae;g__Lacticaseibacillus;s__Lacticaseibacillus paracasei	Host-associated;Mammals: Human;Digestive system;Large intestine;Fecal	2.10739	7.2267	Human_associated
IMGPR_plasmid_3300014515_000006	5662	d__Bacteria;p__Bacteroidota;c__Bacteroidia;o__Bacteroidales	Host-associated;Mammals: Human;Digestive system;Large intestine;Fecal	2.22639	8.26638	Human_associated
IMGPR_plasmid_3300014515_000010	4232	d__Bacteria;p__Bacteroidota;c__Bacteroidia;o__Bacteroidales	Host-associated;Mammals: Human;Digestive system;Large intestine;Fecal	2.83118	15.9655	Human_associated
IMGPR_plasmid_3300014515_000015	4173		Host-associated;Mammals: Human;Digestive system;Large intestine;Fecal	2.88617	16.9246	Human_associated
IMGPR_plasmid_3300014515_000020	5793	d__Bacteria;p__Proteobacteria;c__Gammaproteobacteria;o__Enterobacterales;f__Enterobacteriaceae;g__Escherichia;s__Escherichia coli	Host-associated;Mammals: Human;Digestive system;Large intestine;Fecal	2.78676	15.2284	Human_associated
IMGPR_plasmid_3300014515_000028	2937	d__Bacteria;p__Bacteroidota;c__Bacteroidia;o__Bacteroidales	Host-associated;Mammals: Human;Digestive system;Large intestine;Fecal	3.25388	24.8905	Human_associated
IMGPR_plasmid_3300014516_000025	2438	d__Bacteria;p__Firmicutes_C;c__Negativicutes;o__Selenomonadales;f__Selenomonadaceae;g__Megamonas;s__Megamonas funiformis	Host-associated;Mammals: Human;Digestive system;Large intestine;Fecal	3.14287	22.1703	Human_associated
IMGPR_plasmid_3300014520_000004	3764	d__Bacteria;p__Actinobacteriota;c__Actinomycetia;o__Actinomycetales;f__Bifidobacteriaceae;g__Bifidobacterium;s__Bifidobacterium longum	Host-associated;Mammals: Human;Digestive system;Large intestine;Fecal	3.51574	32.6408	Human_associated
IMGPR_plasmid_3300014520_000005	5073	d__Bacteria;p__Bacteroidota;c__Bacteroidia;o__Bacteroidales	Host-associated;Mammals: Human;Digestive system;Large intestine;Fecal	2.8065	15.5519	Human_associated
IMGPR_plasmid_3300014520_000009	3578	d__Bacteria;p__Firmicutes;c__Bacilli;o__Lactobacillales;f__Lactobacillaceae	Host-associated;Mammals: Human;Digestive system;Large intestine;Fecal	2.91195	17.3927	Human_associated
IMGPR_plasmid_3300014521_000001	5073	d__Bacteria;p__Bacteroidota;c__Bacteroidia;o__Bacteroidales	Host-associated;Mammals: Human;Digestive system;Large intestine;Fecal	2.76261	14.8412	Human_associated
IMGPR_plasmid_3300014521_000002	5677	d__Bacteria;p__Bacteroidota;c__Bacteroidia;o__Bacteroidales	Host-associated;Mammals: Human;Digestive system;Large intestine;Fecal	3.0579	20.2828	Human_associated
IMGPR_plasmid_3300014521_000004	3342	d__Bacteria;p__Firmicutes;c__Bacilli;o__Staphylococcales;f__Staphylococcaceae	Host-associated;Mammals: Human;Digestive system;Large intestine;Fecal	2.97101	18.5117	Human_associated
IMGPR_plasmid_3300014522_000001	5055	d__Bacteria;p__Bacteroidota;c__Bacteroidia;o__Bacteroidales	Host-associated;Mammals: Human;Digestive system;Large intestine;Fecal	2.88745	16.9474	Human_associated
IMGPR_plasmid_3300014523_000002	5678	d__Bacteria;p__Bacteroidota;c__Bacteroidia;o__Bacteroidales	Host-associated;Mammals: Human;Digestive system;Large intestine;Fecal	2.24489	8.4394	Human_associated
IMGPR_plasmid_3300014523_000004	4243	d__Bacteria;p__Bacteroidota;c__Bacteroidia;o__Bacteroidales	Host-associated;Mammals: Human;Digestive system;Large intestine;Fecal	2.78083	15.1324	Human_associated
IMGPR_plasmid_3300014523_000017	4392		Host-associated;Mammals: Human;Digestive system;Large intestine;Fecal	2.12258	7.35263	Human_associated
IMGPR_plasmid_3300014525_000001	6864	d__Bacteria;p__Bacteroidota;c__Bacteroidia;o__Bacteroidales;f__Tannerellaceae;g__Parabacteroides;s__Parabacteroides distasonis	Host-associated;Mammals: Human;Digestive system;Large intestine;Fecal	2.23815	8.37601	Human_associated
IMGPR_plasmid_3300014525_000003	5473	d__Bacteria;p__Bacteroidota;c__Bacteroidia;o__Bacteroidales	Host-associated;Mammals: Human;Digestive system;Large intestine;Fecal	2.7417	14.5133	Human_associated
IMGPR_plasmid_3300014525_000004	5692	d__Bacteria;p__Bacteroidota;c__Bacteroidia;o__Bacteroidales	Host-associated;Mammals: Human;Digestive system;Large intestine;Fecal	2.23275	8.32548	Human_associated
IMGPR_plasmid_3300014525_000014	9043	d__Bacteria;p__Bacteroidota;c__Bacteroidia;o__Bacteroidales	Host-associated;Mammals: Human;Digestive system;Large intestine;Fecal	2.22543	8.25744	Human_associated
IMGPR_plasmid_3300014525_000052	3205	d__Bacteria;p__Bacteroidota;c__Bacteroidia;o__Bacteroidales;f__Bacteroidaceae	Host-associated;Mammals: Human;Digestive system;Large intestine;Fecal	3.03456	19.7918	Human_associated
IMGPR_plasmid_3300014527_000004	5693	d__Bacteria;p__Bacteroidota;c__Bacteroidia;o__Bacteroidales	Host-associated;Mammals: Human;Digestive system;Large intestine;Fecal	2.23526	8.34895	Human_associated
IMGPR_plasmid_3300014528_000002	6853	d__Bacteria;p__Bacteroidota;c__Bacteroidia;o__Bacteroidales;f__Tannerellaceae;g__Parabacteroides;s__Parabacteroides distasonis	Host-associated;Mammals: Human;Digestive system;Large intestine;Fecal	2.38782	9.88971	Human_associated
IMGPR_plasmid_3300014528_000004	5687	d__Bacteria;p__Bacteroidota;c__Bacteroidia;o__Bacteroidales	Host-associated;Mammals: Human;Digestive system;Large intestine;Fecal	2.21172	8.13137	Human_associated
IMGPR_plasmid_3300014528_000012	4247	d__Bacteria;p__Bacteroidota;c__Bacteroidia;o__Bacteroidales	Host-associated;Mammals: Human;Digestive system;Large intestine;Fecal	2.81772	15.7387	Human_associated
IMGPR_plasmid_3300014528_000016	9188	d__Bacteria;p__Bacteroidota;c__Bacteroidia;o__Bacteroidales	Host-associated;Mammals: Human;Digestive system;Large intestine;Fecal	2.16024	7.67323	Human_associated
IMGPR_plasmid_3300014528_000081	3212	d__Bacteria;p__Bacteroidota;c__Bacteroidia;o__Bacteroidales;f__Bacteroidaceae	Host-associated;Mammals: Human;Digestive system;Large intestine;Fecal	3.03758	19.8546	Human_associated
IMGPR_plasmid_3300014529_000009	3438	d__Bacteria;p__Actinobacteriota;c__Coriobacteriia;o__Coriobacteriales	Host-associated;Mammals: Human;Digestive system;Large intestine;Fecal	3.43288	29.9658	Human_associated
IMGPR_plasmid_3300014529_000011	5681	d__Bacteria;p__Bacteroidota;c__Bacteroidia;o__Bacteroidales	Host-associated;Mammals: Human;Digestive system;Large intestine;Fecal	2.22136	8.21985	Human_associated
IMGPR_plasmid_3300014529_000014	7081	d__Bacteria;p__Bacteroidota;c__Bacteroidia;o__Bacteroidales;f__Tannerellaceae;g__Parabacteroides;s__Parabacteroides distasonis	Host-associated;Mammals: Human;Digestive system;Large intestine;Fecal	2.37995	9.80432	Human_associated
IMGPR_plasmid_3300014529_000018	8042		Host-associated;Mammals: Human;Digestive system;Large intestine;Fecal	2.00234	6.40636	Human_associated
IMGPR_plasmid_3300014529_000074	8777		Host-associated;Mammals: Human;Digestive system;Large intestine;Fecal	2.45409	10.6358	Human_associated
IMGPR_plasmid_3300014530_000001	5080	d__Bacteria;p__Bacteroidota;c__Bacteroidia;o__Bacteroidales	Host-associated;Mammals: Human;Digestive system;Large intestine;Fecal	2.77232	14.9958	Human_associated
IMGPR_plasmid_3300014530_000002	5683	d__Bacteria;p__Bacteroidota;c__Bacteroidia;o__Bacteroidales	Host-associated;Mammals: Human;Digestive system;Large intestine;Fecal	3.06015	20.3307	Human_associated
IMGPR_plasmid_3300014530_000014	4941	d__Bacteria;p__Actinobacteriota	Host-associated;Mammals: Human;Digestive system;Large intestine;Fecal	3.24972	24.7831	Human_associated
IMGPR_plasmid_3300014530_000019	8218	d__Bacteria;p__Bacteroidota;c__Bacteroidia;o__Bacteroidales	Host-associated;Mammals: Human;Digestive system;Large intestine;Fecal	2.10071	7.17197	Human_associated
IMGPR_plasmid_3300014531_000001	4224		Host-associated;Mammals: Human;Digestive system;Large intestine;Fecal	2.5837	12.2461	Human_associated
IMGPR_plasmid_3300014531_000005	5616	d__Bacteria;p__Actinobacteriota	Host-associated;Mammals: Human;Digestive system;Large intestine;Fecal	2.95596	18.2202	Human_associated
IMGPR_plasmid_3300014531_000036	70073	d__Bacteria;p__Bacteroidota;c__Bacteroidia;o__Bacteroidales;f__Tannerellaceae;g__Parabacteroides;s__Parabacteroides distasonis	Host-associated;Mammals: Human;Digestive system;Large intestine;Fecal	0.825664	1.2834	Human_associated
IMGPR_plasmid_3300014531_000067	6241		Host-associated;Mammals: Human;Digestive system;Large intestine;Fecal	2.57391	12.1171	Human_associated
IMGPR_plasmid_3300014532_000039	4700	d__Bacteria;p__Firmicutes_C;c__Negativicutes;o__Veillonellales;f__Veillonellaceae	Host-associated;Mammals: Human;Digestive system;Large intestine;Fecal	2.46976	10.8196	Human_associated
IMGPR_plasmid_3300014533_000007	7154	d__Bacteria;p__Firmicutes_A;c__Clostridia	Host-associated;Mammals: Human;Digestive system;Large intestine;Fecal	2.71008	14.0305	Human_associated
IMGPR_plasmid_3300014533_000013	8039		Host-associated;Mammals: Human;Digestive system;Large intestine;Fecal	2.00234	6.40636	Human_associated
IMGPR_plasmid_3300014533_000133	6446		Host-associated;Mammals: Human;Digestive system;Large intestine;Fecal	2.37465	9.74725	Human_associated
IMGPR_plasmid_3300014534_000001	5677	d__Bacteria;p__Bacteroidota;c__Bacteroidia;o__Bacteroidales	Host-associated;Mammals: Human;Digestive system;Large intestine;Fecal	2.21303	8.14337	Human_associated
IMGPR_plasmid_3300014534_000002	7221	d__Bacteria;p__Bacteroidota;c__Bacteroidia;o__Bacteroidales	Host-associated;Mammals: Human;Digestive system;Large intestine;Fecal	2.54298	11.7175	Human_associated
IMGPR_plasmid_3300014534_000004	9561	d__Bacteria;p__Bacteroidota;c__Bacteroidia;o__Bacteroidales	Host-associated;Mammals: Human;Digestive system;Large intestine;Fecal	2.16452	7.71045	Human_associated
IMGPR_plasmid_3300014534_000005	7239	d__Bacteria;p__Firmicutes_A;c__Clostridia	Host-associated;Mammals: Human;Digestive system;Large intestine;Fecal	2.91107	17.3764	Human_associated
IMGPR_plasmid_3300014534_000006	5535	d__Bacteria;p__Firmicutes_A;c__Clostridia;o__Oscillospirales	Host-associated;Mammals: Human;Digestive system;Large intestine;Fecal	3.00789	19.2447	Human_associated
IMGPR_plasmid_3300014534_000007	10521		Host-associated;Mammals: Human;Digestive system;Large intestine;Fecal	2.03969	6.6882	Human_associated
IMGPR_plasmid_3300014534_000009	7079	d__Bacteria;p__Bacteroidota;c__Bacteroidia;o__Bacteroidales;f__Tannerellaceae;g__Parabacteroides;s__Parabacteroides distasonis	Host-associated;Mammals: Human;Digestive system;Large intestine;Fecal	2.2779	8.75613	Human_associated
IMGPR_plasmid_3300014534_000070	3319	d__Bacteria;p__Bacteroidota;c__Bacteroidia;o__Bacteroidales;f__Bacteroidaceae	Host-associated;Mammals: Human;Digestive system;Large intestine;Fecal	3.14522	22.2249	Human_associated
IMGPR_plasmid_3300014535_000004	3761	d__Bacteria;p__Actinobacteriota;c__Actinomycetia;o__Actinomycetales;f__Bifidobacteriaceae;g__Bifidobacterium;s__Bifidobacterium longum	Host-associated;Mammals: Human;Digestive system;Large intestine;Fecal	3.5078	32.3748	Human_associated
IMGPR_plasmid_3300014535_000015	8354	d__Bacteria;p__Actinobacteriota;c__Actinomycetia;o__Actinomycetales;f__Bifidobacteriaceae;g__Bifidobacterium;s__Bifidobacterium longum	Host-associated;Mammals: Human;Digestive system;Large intestine;Fecal	2.61526	12.6707	Human_associated
IMGPR_plasmid_3300014535_000016	7078	d__Bacteria;p__Bacteroidota;c__Bacteroidia;o__Bacteroidales;f__Tannerellaceae;g__Parabacteroides;s__Parabacteroides distasonis	Host-associated;Mammals: Human;Digestive system;Large intestine;Fecal	2.2928	8.90262	Human_associated
IMGPR_plasmid_3300014535_000019	31732	d__Bacteria;p__Bacteroidota;c__Bacteroidia;o__Bacteroidales;f__Tannerellaceae;g__Parabacteroides;s__Parabacteroides distasonis	Host-associated;Mammals: Human;Digestive system;Large intestine;Fecal	1.15775	2.18276	Human_associated
IMGPR_plasmid_3300014536_000011	4498		Host-associated;Mammals: Human;Digestive system;Large intestine;Fecal	2.93437	17.8097	Human_associated
IMGPR_plasmid_3300014537_000001	5477	d__Bacteria;p__Bacteroidota;c__Bacteroidia;o__Bacteroidales;f__Bacteroidaceae	Host-associated;Mammals: Human;Digestive system;Large intestine;Fecal	2.65471	13.2208	Human_associated
IMGPR_plasmid_3300014537_000008	9024	d__Bacteria;p__Bacteroidota;c__Bacteroidia;o__Bacteroidales	Host-associated;Mammals: Human;Digestive system;Large intestine;Fecal	2.23646	8.36017	Human_associated
IMGPR_plasmid_3300014537_000010	10509	d__Bacteria;p__Firmicutes_A;c__Clostridia;o__Oscillospirales	Host-associated;Mammals: Human;Digestive system;Large intestine;Fecal	2.2745	8.72303	Human_associated
IMGPR_plasmid_3300014537_000011	6475	d__Bacteria;p__Firmicutes_A;c__Clostridia	Host-associated;Mammals: Human;Digestive system;Large intestine;Fecal	2.73645	14.4321	Human_associated
IMGPR_plasmid_3300014538_000001	5479	d__Bacteria;p__Bacteroidota;c__Bacteroidia;o__Bacteroidales;f__Bacteroidaceae	Host-associated;Mammals: Human;Digestive system;Large intestine;Fecal	2.68764	13.697	Human_associated
IMGPR_plasmid_3300014538_000003	4238	d__Bacteria;p__Bacteroidota;c__Bacteroidia;o__Bacteroidales	Host-associated;Mammals: Human;Digestive system;Large intestine;Fecal	2.77609	15.0561	Human_associated
IMGPR_plasmid_3300014538_000011	5598	d__Bacteria;p__Firmicutes_A;c__Clostridia;o__Lachnospirales;f__Lachnospiraceae	Host-associated;Mammals: Human;Digestive system;Large intestine;Fecal	2.96268	18.3497	Human_associated
IMGPR_plasmid_3300014538_000016	83549	d__Bacteria;p__Bacteroidota;c__Bacteroidia;o__Bacteroidales	Host-associated;Mammals: Human;Digestive system;Large intestine;Fecal	0.94816	1.58096	Human_associated
IMGPR_plasmid_3300014539_000002	5674	d__Bacteria;p__Bacteroidota;c__Bacteroidia;o__Bacteroidales	Host-associated;Mammals: Human;Digestive system;Large intestine;Fecal	3.09362	21.0569	Human_associated
IMGPR_plasmid_3300014540_000001	8066	d__Bacteria;p__Firmicutes_A;c__Clostridia;o__Oscillospirales;f__Oscillospiraceae	Host-associated;Mammals: Human;Digestive system;Large intestine;Fecal	2.45075	10.597	Human_associated
IMGPR_plasmid_3300014540_000003	4223	d__Bacteria;p__Bacteroidota;c__Bacteroidia;o__Bacteroidales	Host-associated;Mammals: Human;Digestive system;Large intestine;Fecal	3.04574	20.0256	Human_associated
IMGPR_plasmid_3300014540_000006	5598	d__Bacteria;p__Firmicutes_A;c__Clostridia;o__Lachnospirales;f__Lachnospiraceae	Host-associated;Mammals: Human;Digestive system;Large intestine;Fecal	2.96844	18.4615	Human_associated
IMGPR_plasmid_3300014541_000002	4613	d__Bacteria;p__Firmicutes_A;c__Clostridia	Host-associated;Mammals: Human;Digestive system;Large intestine;Fecal	2.93546	17.8301	Human_associated
IMGPR_plasmid_3300014541_000004	4221	d__Bacteria;p__Bacteroidota;c__Bacteroidia;o__Bacteroidales	Host-associated;Mammals: Human;Digestive system;Large intestine;Fecal	2.83799	16.0814	Human_associated
IMGPR_plasmid_3300014541_000017	6087	d__Bacteria;p__Firmicutes_A;c__Clostridia;o__Oscillospirales	Host-associated;Mammals: Human;Digestive system;Large intestine;Fecal	2.81817	15.7462	Human_associated
IMGPR_plasmid_3300014541_000071	10287	d__Bacteria;p__Actinobacteriota;c__Actinomycetia;o__Actinomycetales;f__Bifidobacteriaceae;g__Bifidobacterium;s__Bifidobacterium longum	Host-associated;Mammals: Human;Digestive system;Large intestine;Fecal	2.13842	7.48598	Human_associated
IMGPR_plasmid_3300014542_000002	4726	d__Bacteria;p__Firmicutes_A;c__Clostridia	Host-associated;Mammals: Human;Digestive system;Large intestine;Fecal	2.82864	15.9224	Human_associated
IMGPR_plasmid_3300014542_000010	5214	d__Bacteria;p__Firmicutes_A;c__Clostridia;o__Oscillospirales	Host-associated;Mammals: Human;Digestive system;Large intestine;Fecal	2.96327	18.3613	Human_associated
IMGPR_plasmid_3300014542_000078	3210	d__Bacteria;p__Bacteroidota;c__Bacteroidia;o__Bacteroidales;f__Bacteroidaceae	Host-associated;Mammals: Human;Digestive system;Large intestine;Fecal	3.1777	22.9916	Human_associated
IMGPR_plasmid_3300014543_000003	5079	d__Bacteria;p__Bacteroidota;c__Bacteroidia;o__Bacteroidales	Host-associated;Mammals: Human;Digestive system;Large intestine;Fecal	2.80097	15.4606	Human_associated
IMGPR_plasmid_3300014543_000006	4610	d__Bacteria;p__Firmicutes_A;c__Clostridia	Host-associated;Mammals: Human;Digestive system;Large intestine;Fecal	2.88657	16.9317	Human_associated
IMGPR_plasmid_3300014544_000006	5601	d__Bacteria;p__Bacteroidota;c__Bacteroidia;o__Bacteroidales	Host-associated;Mammals: Human;Digestive system;Large intestine;Fecal	2.70513	13.9563	Human_associated
IMGPR_plasmid_3300014544_000013	6401	d__Bacteria;p__Firmicutes_A;c__Clostridia	Host-associated;Mammals: Human;Digestive system;Large intestine;Fecal	2.75812	14.7702	Human_associated
IMGPR_plasmid_3300014544_000022	3116	d__Bacteria;p__Firmicutes_A;c__Clostridia;o__Lachnospirales;f__Lachnospiraceae	Host-associated;Mammals: Human;Digestive system;Large intestine;Fecal	3.25611	24.9485	Human_associated
IMGPR_plasmid_3300014544_000032	3218	d__Bacteria;p__Bacteroidota;c__Bacteroidia;o__Bacteroidales;f__Bacteroidaceae	Host-associated;Mammals: Human;Digestive system;Large intestine;Fecal	3.03679	19.8382	Human_associated
IMGPR_plasmid_3300014546_000003	5475	d__Bacteria;p__Bacteroidota;c__Bacteroidia;o__Bacteroidales	Host-associated;Mammals: Human;Digestive system;Large intestine;Fecal	2.68721	13.6906	Human_associated
IMGPR_plasmid_3300014546_000011	9028	d__Bacteria;p__Bacteroidota;c__Bacteroidia;o__Bacteroidales	Host-associated;Mammals: Human;Digestive system;Large intestine;Fecal	2.21981	8.20554	Human_associated
IMGPR_plasmid_3300014546_000013	6478	d__Bacteria;p__Firmicutes_A;c__Clostridia	Host-associated;Mammals: Human;Digestive system;Large intestine;Fecal	2.74998	14.6423	Human_associated
IMGPR_plasmid_3300014546_000014	10517	d__Bacteria;p__Firmicutes_A;c__Clostridia;o__Oscillospirales	Host-associated;Mammals: Human;Digestive system;Large intestine;Fecal	2.27489	8.72687	Human_associated
IMGPR_plasmid_3300014546_000015	5598	d__Bacteria;p__Firmicutes_A;c__Clostridia;o__Lachnospirales;f__Lachnospiraceae	Host-associated;Mammals: Human;Digestive system;Large intestine;Fecal	3.00225	19.1308	Human_associated
IMGPR_plasmid_3300014546_000027	2314	d__Bacteria;p__Actinobacteriota;c__Actinomycetia;o__Actinomycetales;f__Bifidobacteriaceae;g__Bifidobacterium;s__Bifidobacterium longum	Host-associated;Mammals: Human;Digestive system;Large intestine;Fecal	3.80127	43.758	Human_associated
IMGPR_plasmid_3300014547_000003	4221	d__Bacteria;p__Bacteroidota;c__Bacteroidia;o__Bacteroidales	Host-associated;Mammals: Human;Digestive system;Large intestine;Fecal	2.85172	16.3176	Human_associated
IMGPR_plasmid_3300014547_000005	5604	d__Bacteria;p__Bacteroidota;c__Bacteroidia;o__Bacteroidales	Host-associated;Mammals: Human;Digestive system;Large intestine;Fecal	2.7078	13.9963	Human_associated
IMGPR_plasmid_3300014547_000047	3205	d__Bacteria;p__Bacteroidota;c__Bacteroidia;o__Bacteroidales;f__Bacteroidaceae	Host-associated;Mammals: Human;Digestive system;Large intestine;Fecal	3.03382	19.7764	Human_associated
IMGPR_plasmid_3300014547_000112	3067	d__Bacteria;p__Actinobacteriota	Host-associated;Mammals: Human;Digestive system;Large intestine;Fecal	3.45331	30.605	Human_associated
IMGPR_plasmid_3300014547_000114	2541	d__Bacteria;p__Firmicutes_A;c__Clostridia;o__Oscillospirales;f__Ruminococcaceae;g__Ruthenibacterium;s__Ruthenibacterium lactatiformans	Host-associated;Mammals: Human;Digestive system;Large intestine;Fecal	3.4481	30.4404	Human_associated
IMGPR_plasmid_3300014548_000002	5675	d__Bacteria;p__Bacteroidota;c__Bacteroidia;o__Bacteroidales	Host-associated;Mammals: Human;Digestive system;Large intestine;Fecal	2.2344	8.34083	Human_associated
IMGPR_plasmid_3300014548_000003	5553	d__Bacteria;p__Firmicutes_A;c__Clostridia;o__Oscillospirales	Host-associated;Mammals: Human;Digestive system;Large intestine;Fecal	3.064	20.4131	Human_associated
IMGPR_plasmid_3300014548_000007	4455	d__Bacteria;p__Firmicutes_A;c__Clostridia;o__Lachnospirales;f__Lachnospiraceae;g__Lachnospira	Host-associated;Mammals: Human;Digestive system;Large intestine;Fecal	2.88895	16.9745	Human_associated
IMGPR_plasmid_3300014548_000050	2799	d__Bacteria;p__Bacteroidota;c__Bacteroidia;o__Bacteroidales;f__Bacteroidaceae	Host-associated;Mammals: Human;Digestive system;Large intestine;Fecal	3.22442	24.1389	Human_associated
IMGPR_plasmid_3300014549_000003	6582	d__Bacteria;p__Firmicutes_A;c__Clostridia	Host-associated;Mammals: Human;Digestive system;Large intestine;Fecal	2.54173	11.7017	Human_associated
IMGPR_plasmid_3300014550_000008	8572	d__Bacteria;p__Actinobacteriota;c__Actinomycetia;o__Actinomycetales;f__Bifidobacteriaceae;g__Bifidobacterium;s__Bifidobacterium longum	Host-associated;Mammals: Human;Digestive system;Large intestine;Fecal	2.52482	11.4886	Human_associated
IMGPR_plasmid_3300014550_000011	5188	d__Bacteria;p__Firmicutes_A;c__Clostridia;o__Oscillospirales;f__Acutalibacteraceae;g__UBA1417;s__UBA1417 sp003531055	Host-associated;Mammals: Human;Digestive system;Large intestine;Fecal	2.98247	18.7365	Human_associated
IMGPR_plasmid_3300014550_000012	5488	d__Bacteria;p__Bacteroidota;c__Bacteroidia;o__Bacteroidales	Host-associated;Mammals: Human;Digestive system;Large intestine;Fecal	3.01904	19.4715	Human_associated
IMGPR_plasmid_3300014550_000113	10227	d__Bacteria;p__Actinobacteriota;c__Actinomycetia;o__Actinomycetales;f__Bifidobacteriaceae;g__Bifidobacterium;s__Bifidobacterium longum	Host-associated;Mammals: Human;Digestive system;Large intestine;Fecal	2.19737	8.00131	Human_associated
IMGPR_plasmid_3300014550_000119	3134	d__Bacteria;p__Proteobacteria;c__Gammaproteobacteria;o__Burkholderiales;f__Burkholderiaceae;g__Parasutterella	Host-associated;Mammals: Human;Digestive system;Large intestine;Fecal	3.55463	33.9747	Human_associated
IMGPR_plasmid_3300014551_000001	5058	d__Bacteria;p__Bacteroidota;c__Bacteroidia;o__Bacteroidales	Host-associated;Mammals: Human;Digestive system;Large intestine;Fecal	2.87956	16.8065	Human_associated
IMGPR_plasmid_3300014551_000002	5680	d__Bacteria;p__Firmicutes_A;c__Clostridia;o__Lachnospirales;f__Lachnospiraceae	Host-associated;Mammals: Human;Digestive system;Large intestine;Fecal	2.72043	14.1868	Human_associated
IMGPR_plasmid_3300014551_000004	5677	d__Bacteria;p__Bacteroidota;c__Bacteroidia;o__Bacteroidales	Host-associated;Mammals: Human;Digestive system;Large intestine;Fecal	3.0694	20.529	Human_associated
IMGPR_plasmid_3300014551_000007	9228	d__Bacteria;p__Bacteroidota;c__Bacteroidia;o__Bacteroidales	Host-associated;Mammals: Human;Digestive system;Large intestine;Fecal	2.05729	6.82473	Human_associated
IMGPR_plasmid_3300014551_000013	12216	d__Bacteria;p__Firmicutes_A;c__Clostridia;o__Lachnospirales;f__Lachnospiraceae	Host-associated;Mammals: Human;Digestive system;Large intestine;Fecal	2.02338	6.56384	Human_associated
IMGPR_plasmid_3300014551_000038	2839	d__Bacteria;p__Bacteroidota;c__Bacteroidia;o__Bacteroidales	Host-associated;Mammals: Human;Digestive system;Large intestine;Fecal	3.20024	23.5383	Human_associated
IMGPR_plasmid_3300014551_000064	6104	d__Bacteria;p__Firmicutes_A;c__Clostridia;o__Oscillospirales;f__Ruminococcaceae	Host-associated;Mammals: Human;Digestive system;Large intestine;Fecal	2.62527	12.8083	Human_associated
IMGPR_plasmid_3300014552_000002	5477	d__Bacteria;p__Bacteroidota;c__Bacteroidia;o__Bacteroidales;f__Bacteroidaceae	Host-associated;Mammals: Human;Digestive system;Large intestine;Fecal	2.74822	14.6149	Human_associated
IMGPR_plasmid_3300014552_000010	4247	d__Bacteria;p__Bacteroidota;c__Bacteroidia;o__Bacteroidales	Host-associated;Mammals: Human;Digestive system;Large intestine;Fecal	3.0499	20.1133	Human_associated
IMGPR_plasmid_3300014552_000011	7084	d__Bacteria;p__Bacteroidota;c__Bacteroidia;o__Bacteroidales;f__Tannerellaceae;g__Parabacteroides;s__Parabacteroides distasonis	Host-associated;Mammals: Human;Digestive system;Large intestine;Fecal	2.38504	9.85949	Human_associated
IMGPR_plasmid_3300014553_000004	4240	d__Bacteria;p__Bacteroidota;c__Bacteroidia;o__Bacteroidales	Host-associated;Mammals: Human;Digestive system;Large intestine;Fecal	2.77533	15.0439	Human_associated
IMGPR_plasmid_3300014553_000018	6204	d__Bacteria;p__Actinobacteriota	Host-associated;Mammals: Human;Digestive system;Large intestine;Fecal	2.98839	18.8536	Human_associated
IMGPR_plasmid_3300014555_000001	5478	d__Bacteria;p__Bacteroidota;c__Bacteroidia;o__Bacteroidales;f__Bacteroidaceae	Host-associated;Mammals: Human;Digestive system;Large intestine;Fecal	2.67406	13.4987	Human_associated
IMGPR_plasmid_3300014555_000014	7091	d__Bacteria;p__Bacteroidota;c__Bacteroidia;o__Bacteroidales;f__Tannerellaceae;g__Parabacteroides;s__Parabacteroides distasonis	Host-associated;Mammals: Human;Digestive system;Large intestine;Fecal	2.38741	9.88529	Human_associated
IMGPR_plasmid_3300014555_000050	2834	d__Bacteria;p__Bacteroidota;c__Bacteroidia;o__Bacteroidales	Host-associated;Mammals: Human;Digestive system;Large intestine;Fecal	3.21011	23.7819	Human_associated
IMGPR_plasmid_3300014555_000054	2387	d__Bacteria;p__Proteobacteria;c__Gammaproteobacteria;o__Enterobacterales;f__Enterobacteriaceae;g__Escherichia;s__Escherichia coli	Host-associated;Mammals: Human;Digestive system;Large intestine;Fecal	3.89326	48.0706	Human_associated
IMGPR_plasmid_3300014555_000064	4461	d__Bacteria;p__Actinobacteriota;c__Coriobacteriia;o__Coriobacteriales	Host-associated;Mammals: Human;Digestive system;Large intestine;Fecal	3.1427	22.1662	Human_associated
IMGPR_plasmid_3300014555_000094	2356	d__Bacteria;p__Bacteroidota;c__Bacteroidia;o__Bacteroidales	Host-associated;Mammals: Human;Digestive system;Large intestine;Fecal	3.38477	28.5113	Human_associated
IMGPR_plasmid_3300014556_000001	5680	d__Bacteria;p__Bacteroidota;c__Bacteroidia;o__Bacteroidales	Host-associated;Mammals: Human;Digestive system;Large intestine;Fecal	2.23728	8.36782	Human_associated
IMGPR_plasmid_3300014556_000002	5099	d__Bacteria;p__Firmicutes_A;c__Clostridia	Host-associated;Mammals: Human;Digestive system;Large intestine;Fecal	2.91933	17.5289	Human_associated
IMGPR_plasmid_3300014556_000021	2572	d__Bacteria;p__Actinobacteriota;c__Actinomycetia;o__Actinomycetales;f__Bifidobacteriaceae;g__Bifidobacterium	Host-associated;Mammals: Human;Digestive system;Large intestine;Fecal	3.88154	47.4986	Human_associated
IMGPR_plasmid_3300014556_000064	2800	d__Bacteria;p__Bacteroidota;c__Bacteroidia;o__Bacteroidales;f__Bacteroidaceae	Host-associated;Mammals: Human;Digestive system;Large intestine;Fecal	3.23143	24.3158	Human_associated
IMGPR_plasmid_3300014558_000004	4227	d__Bacteria;p__Bacteroidota;c__Bacteroidia;o__Bacteroidales	Host-associated;Mammals: Human;Digestive system;Large intestine;Fecal	2.84626	16.2233	Human_associated
IMGPR_plasmid_3300014558_000008	5620	d__Bacteria;p__Firmicutes_A;c__Clostridia;o__Lachnospirales;f__Lachnospiraceae	Host-associated;Mammals: Human;Digestive system;Large intestine;Fecal	2.75244	14.6809	Human_associated
IMGPR_plasmid_3300014558_000009	6090	d__Bacteria;p__Firmicutes_A;c__Clostridia;o__Oscillospirales	Host-associated;Mammals: Human;Digestive system;Large intestine;Fecal	2.83283	15.9935	Human_associated
IMGPR_plasmid_3300014558_000048	2216	d__Bacteria;p__Actinobacteriota;c__Actinomycetia;o__Actinomycetales;f__Bifidobacteriaceae;g__Bifidobacterium	Host-associated;Mammals: Human;Digestive system;Large intestine;Fecal	3.80674	44.0033	Human_associated
IMGPR_plasmid_3300014559_000001	6106	d__Bacteria;p__Firmicutes_A;c__Clostridia;o__Oscillospirales	Host-associated;Mammals: Human;Digestive system;Large intestine;Fecal	2.91269	17.4063	Human_associated
IMGPR_plasmid_3300014559_000002	6154	d__Bacteria;p__Bacteroidota;c__Bacteroidia;o__Bacteroidales	Host-associated;Mammals: Human;Digestive system;Large intestine;Fecal	2.54213	11.7067	Human_associated
IMGPR_plasmid_3300014559_000005	4232	d__Bacteria;p__Bacteroidota;c__Bacteroidia;o__Bacteroidales	Host-associated;Mammals: Human;Digestive system;Large intestine;Fecal	3.09732	21.1386	Human_associated
IMGPR_plasmid_3300014559_000007	5604	d__Bacteria;p__Firmicutes_A;c__Clostridia;o__Lachnospirales;f__Lachnospiraceae	Host-associated;Mammals: Human;Digestive system;Large intestine;Fecal	2.77631	15.0596	Human_associated
IMGPR_plasmid_3300014559_000009	6420	d__Bacteria;p__Firmicutes_A;c__Clostridia	Host-associated;Mammals: Human;Digestive system;Large intestine;Fecal	2.76291	14.8459	Human_associated
IMGPR_plasmid_3300014559_000010	3738	d__Bacteria;p__Actinobacteriota;c__Actinomycetia;o__Actinomycetales;f__Bifidobacteriaceae;g__Bifidobacterium;s__Bifidobacterium longum	Host-associated;Mammals: Human;Digestive system;Large intestine;Fecal	3.54004	33.4682	Human_associated
IMGPR_plasmid_3300014559_000021	2805	d__Bacteria;p__Firmicutes_A;c__Clostridia;o__Oscillospirales;f__Ruminococcaceae;g__Ruthenibacterium;s__Ruthenibacterium lactatiformans	Host-associated;Mammals: Human;Digestive system;Large intestine;Fecal	3.34629	27.3973	Human_associated
IMGPR_plasmid_3300014560_000004	6580	d__Bacteria;p__Firmicutes_A;c__Clostridia;o__Lachnospirales	Host-associated;Mammals: Human;Digestive system;Large intestine;Fecal	2.52229	11.457	Human_associated
IMGPR_plasmid_3300014560_000010	5362	d__Bacteria;p__Firmicutes_A;c__Clostridia;o__Oscillospirales	Host-associated;Mammals: Human;Digestive system;Large intestine;Fecal	2.82936	15.9346	Human_associated
IMGPR_plasmid_3300014561_000017	2716	d__Bacteria;p__Firmicutes_A;c__Clostridia	Host-associated;Mammals: Human;Digestive system;Large intestine;Fecal	3.60225	35.6808	Human_associated
IMGPR_plasmid_3300014561_000055	98409		Host-associated;Mammals: Human;Digestive system;Large intestine;Fecal	0.918854	1.50642	Human_associated
IMGPR_plasmid_3300014562_000001	5686	d__Bacteria;p__Bacteroidota;c__Bacteroidia;o__Bacteroidales	Host-associated;Mammals: Human;Digestive system;Large intestine;Fecal	2.22039	8.21093	Human_associated
IMGPR_plasmid_3300014562_000002	5065	d__Bacteria;p__Bacteroidota;c__Bacteroidia;o__Bacteroidales	Host-associated;Mammals: Human;Digestive system;Large intestine;Fecal	2.77725	15.0748	Human_associated
IMGPR_plasmid_3300014562_000003	6106	d__Bacteria;p__Firmicutes_A;c__Clostridia;o__Oscillospirales	Host-associated;Mammals: Human;Digestive system;Large intestine;Fecal	2.79706	15.3964	Human_associated
IMGPR_plasmid_3300014562_000005	2981		Host-associated;Mammals: Human;Digestive system;Large intestine;Fecal	3.52567	32.9765	Human_associated
IMGPR_plasmid_3300014562_000006	5681	d__Bacteria;p__Firmicutes_A;c__Clostridia;o__Lachnospirales;f__Lachnospiraceae	Host-associated;Mammals: Human;Digestive system;Large intestine;Fecal	2.74735	14.6012	Human_associated
IMGPR_plasmid_3300014562_000008	36447	d__Bacteria;p__Bacteroidota;c__Bacteroidia;o__Bacteroidales	Host-associated;Mammals: Human;Digestive system;Large intestine;Fecal	1.23365	2.43375	Human_associated
IMGPR_plasmid_3300014562_000021	2716	d__Bacteria;p__Firmicutes_A;c__Clostridia	Host-associated;Mammals: Human;Digestive system;Large intestine;Fecal	3.55936	34.1407	Human_associated
IMGPR_plasmid_3300014562_000050	6146	d__Bacteria;p__Firmicutes_A;c__Clostridia;o__Oscillospirales;f__Ruminococcaceae	Host-associated;Mammals: Human;Digestive system;Large intestine;Fecal	2.522	11.4535	Human_associated
IMGPR_plasmid_3300014563_000001	5429	d__Bacteria;p__Firmicutes_A;c__Clostridia;o__Oscillospirales	Host-associated;Mammals: Human;Digestive system;Large intestine;Fecal	3.11914	21.6269	Human_associated
IMGPR_plasmid_3300014563_000020	4241		Host-associated;Mammals: Human;Digestive system;Large intestine;Fecal	3.42869	29.8362	Human_associated
IMGPR_plasmid_3300014563_000024	2801	d__Bacteria;p__Firmicutes_A;c__Clostridia;o__Oscillospirales;f__Ruminococcaceae;g__Ruminococcus_C;s__Ruminococcus_C sp000433635	Host-associated;Mammals: Human;Digestive system;Large intestine;Fecal	3.12923	21.8565	Human_associated
IMGPR_plasmid_3300014564_000028	4224	d__Bacteria;p__Firmicutes_A;c__Clostridia;o__Lachnospirales;f__Lachnospiraceae	Host-associated;Mammals: Human;Digestive system;Large intestine;Fecal	2.9347	17.8159	Human_associated
IMGPR_plasmid_3300014564_000139	3835	d__Bacteria;p__Firmicutes_A;c__Clostridia;o__Lachnospirales;f__Lachnospiraceae	Host-associated;Mammals: Human;Digestive system;Large intestine;Fecal	3.07531	20.6566	Human_associated
IMGPR_plasmid_3300014565_000001	5678	d__Bacteria;p__Bacteroidota;c__Bacteroidia;o__Bacteroidales	Host-associated;Mammals: Human;Digestive system;Large intestine;Fecal	3.04449	19.9994	Human_associated
IMGPR_plasmid_3300014565_000002	6582	d__Bacteria;p__Firmicutes_A;c__Clostridia;o__Lachnospirales;f__Lachnospiraceae	Host-associated;Mammals: Human;Digestive system;Large intestine;Fecal	2.52372	11.4749	Human_associated
IMGPR_plasmid_3300014565_000006	4248	d__Bacteria;p__Bacteroidota;c__Bacteroidia;o__Bacteroidales	Host-associated;Mammals: Human;Digestive system;Large intestine;Fecal	3.10256	21.2548	Human_associated
IMGPR_plasmid_3300014565_000015	6482	d__Bacteria;p__Actinobacteriota;c__Actinomycetia;o__Actinomycetales;f__Bifidobacteriaceae;g__Bifidobacterium;s__Bifidobacterium longum	Host-associated;Mammals: Human;Digestive system;Large intestine;Fecal	2.81277	15.656	Human_associated
IMGPR_plasmid_3300014565_000019	2441	d__Bacteria;p__Firmicutes_C;c__Negativicutes;o__Selenomonadales;f__Selenomonadaceae;g__Megamonas;s__Megamonas funiformis	Host-associated;Mammals: Human;Digestive system;Large intestine;Fecal	3.18117	23.0749	Human_associated
IMGPR_plasmid_3300014565_000020	10509	d__Bacteria;p__Firmicutes_A;c__Clostridia;o__Oscillospirales	Host-associated;Mammals: Human;Digestive system;Large intestine;Fecal	2.25303	8.5165	Human_associated
IMGPR_plasmid_3300014566_000003	33140	d__Bacteria;p__Bacteroidota;c__Bacteroidia;o__Bacteroidales	Host-associated;Mammals: Human;Digestive system;Large intestine;Fecal	0.934603	1.5462	Human_associated
IMGPR_plasmid_3300014566_000004	5507	d__Bacteria;p__Firmicutes_A;c__Clostridia;o__Oscillospirales	Host-associated;Mammals: Human;Digestive system;Large intestine;Fecal	3.06032	20.3344	Human_associated
IMGPR_plasmid_3300014566_000021	28840		Host-associated;Mammals: Human;Digestive system;Large intestine;Fecal	1.20058	2.32204	Human_associated
IMGPR_plasmid_3300014566_000022	3329	d__Bacteria;p__Proteobacteria;c__Gammaproteobacteria;o__Burkholderiales;f__Burkholderiaceae;g__Parasutterella;s__Parasutterella gallistercoris	Host-associated;Mammals: Human;Digestive system;Large intestine;Fecal	3.40464	29.1034	Human_associated
IMGPR_plasmid_3300014566_000027	12466	d__Bacteria;p__Actinobacteriota;c__Coriobacteriia;o__Coriobacteriales;f__Coriobacteriaceae;g__Collinsella	Host-associated;Mammals: Human;Digestive system;Large intestine;Fecal	1.97991	6.24211	Human_associated
IMGPR_plasmid_3300014566_000028	6229	d__Bacteria;p__Actinobacteriota	Host-associated;Mammals: Human;Digestive system;Large intestine;Fecal	3.01368	19.3622	Human_associated
IMGPR_plasmid_3300014570_000002	5402	d__Bacteria;p__Bacteroidota;c__Bacteroidia;o__Bacteroidales;f__Bacteroidaceae	Host-associated;Mammals: Human;Digestive system;Large intestine;Fecal	2.69177	13.7578	Human_associated
IMGPR_plasmid_3300014570_000003	5672	d__Bacteria;p__Bacteroidota;c__Bacteroidia;o__Bacteroidales	Host-associated;Mammals: Human;Digestive system;Large intestine;Fecal	3.05255	20.1693	Human_associated
IMGPR_plasmid_3300014570_000004	5688	d__Bacteria;p__Firmicutes_A;c__Clostridia;o__Lachnospirales;f__Lachnospiraceae	Host-associated;Mammals: Human;Digestive system;Large intestine;Fecal	2.72389	14.2395	Human_associated
IMGPR_plasmid_3300014570_000005	7240	d__Bacteria;p__Firmicutes_A;c__Clostridia	Host-associated;Mammals: Human;Digestive system;Large intestine;Fecal	2.65182	13.1799	Human_associated
IMGPR_plasmid_3300014570_000007	4230	d__Bacteria;p__Bacteroidota;c__Bacteroidia;o__Bacteroidales	Host-associated;Mammals: Human;Digestive system;Large intestine;Fecal	2.8293	15.9337	Human_associated
IMGPR_plasmid_3300014570_000095	3068	d__Bacteria;p__Bacteroidota;c__Bacteroidia;o__Bacteroidales;f__Bacteroidaceae;g__Bacteroides	Host-associated;Mammals: Human;Digestive system;Large intestine;Fecal	3.24854	24.7527	Human_associated
IMGPR_plasmid_3300014571_000002	5481	d__Bacteria;p__Bacteroidota;c__Bacteroidia;o__Bacteroidales;f__Bacteroidaceae	Host-associated;Mammals: Human;Digestive system;Large intestine;Fecal	2.65406	13.2116	Human_associated
IMGPR_plasmid_3300014571_000003	4874	d__Bacteria;p__Bacteroidota;c__Bacteroidia;o__Bacteroidales	Host-associated;Mammals: Human;Digestive system;Large intestine;Fecal	2.44545	10.5357	Human_associated
IMGPR_plasmid_3300014571_000005	5278	d__Bacteria;p__Firmicutes_A;c__Clostridia;o__Lachnospirales;f__Lachnospiraceae	Host-associated;Mammals: Human;Digestive system;Large intestine;Fecal	2.84422	16.1882	Human_associated
IMGPR_plasmid_3300014571_000007	7240	d__Bacteria;p__Firmicutes_A;c__Clostridia	Host-associated;Mammals: Human;Digestive system;Large intestine;Fecal	2.89748	17.1283	Human_associated
IMGPR_plasmid_3300014571_000008	7752	d__Bacteria;p__Firmicutes_A;c__Clostridia;o__Oscillospirales	Host-associated;Mammals: Human;Digestive system;Large intestine;Fecal	2.62783	12.8437	Human_associated
IMGPR_plasmid_3300014571_000010	8800	d__Bacteria;p__Firmicutes_A;c__Clostridia;o__Oscillospirales	Host-associated;Mammals: Human;Digestive system;Large intestine;Fecal	2.39725	9.99294	Human_associated
IMGPR_plasmid_3300014571_000012	4228	d__Bacteria;p__Bacteroidota;c__Bacteroidia;o__Bacteroidales	Host-associated;Mammals: Human;Digestive system;Large intestine;Fecal	2.74735	14.6012	Human_associated
IMGPR_plasmid_3300014571_000014	5604	d__Bacteria;p__Firmicutes_A;c__Clostridia;o__Lachnospirales;f__Lachnospiraceae	Host-associated;Mammals: Human;Digestive system;Large intestine;Fecal	3.00032	19.0919	Human_associated
IMGPR_plasmid_3300014571_000020	83556	d__Bacteria;p__Bacteroidota;c__Bacteroidia;o__Bacteroidales	Host-associated;Mammals: Human;Digestive system;Large intestine;Fecal	0.94816	1.58096	Human_associated
IMGPR_plasmid_3300014571_000021	10483	d__Bacteria;p__Firmicutes_A;c__Clostridia;o__Oscillospirales	Host-associated;Mammals: Human;Digestive system;Large intestine;Fecal	2.27015	8.68088	Human_associated
IMGPR_plasmid_3300014572_000005	4222	d__Bacteria;p__Bacteroidota;c__Bacteroidia;o__Bacteroidales	Host-associated;Mammals: Human;Digestive system;Large intestine;Fecal	3.09326	21.0489	Human_associated
IMGPR_plasmid_3300014572_000007	5596	d__Bacteria;p__Bacteroidota;c__Bacteroidia;o__Bacteroidales	Host-associated;Mammals: Human;Digestive system;Large intestine;Fecal	2.75993	14.7987	Human_associated
IMGPR_plasmid_3300014572_000012	5193	d__Bacteria;p__Firmicutes_A;c__Clostridia	Host-associated;Mammals: Human;Digestive system;Large intestine;Fecal	3.01119	19.3115	Human_associated
IMGPR_plasmid_3300014572_000065	3204	d__Bacteria;p__Bacteroidota;c__Bacteroidia;o__Bacteroidales;f__Bacteroidaceae	Host-associated;Mammals: Human;Digestive system;Large intestine;Fecal	3.16842	22.77	Human_associated
IMGPR_plasmid_3300014573_000003	5680	d__Bacteria;p__Firmicutes_A;c__Clostridia;o__Lachnospirales;f__Lachnospiraceae	Host-associated;Mammals: Human;Digestive system;Large intestine;Fecal	2.75684	14.75	Human_associated
IMGPR_plasmid_3300014573_000026	6228	d__Bacteria;p__Actinobacteriota	Host-associated;Mammals: Human;Digestive system;Large intestine;Fecal	2.99581	19.0015	Human_associated
IMGPR_plasmid_3300014583_000006	4900		Host-associated;Mammals: Human;Digestive system;Large intestine;Fecal	2.10257	7.18719	Human_associated
IMGPR_plasmid_3300014594_000003	3027	d__Bacteria;p__Actinobacteriota;c__Coriobacteriia;o__Coriobacteriales	Host-associated;Mammals: Human;Digestive system;Large intestine;Fecal	3.54915	33.7839	Human_associated
IMGPR_plasmid_3300014651_000001	9207	d__Bacteria;p__Bacteroidota;c__Bacteroidia;o__Bacteroidales	Host-associated;Mammals: Human;Digestive system;Large intestine;Fecal	2.04606	6.73733	Human_associated
IMGPR_plasmid_3300014651_000002	4215	d__Bacteria;p__Bacteroidota;c__Bacteroidia;o__Bacteroidales	Host-associated;Mammals: Human;Digestive system;Large intestine;Fecal	3.03175	19.7336	Human_associated
IMGPR_plasmid_3300014651_000005	4856	d__Bacteria;p__Bacteroidota;c__Bacteroidia;o__Bacteroidales	Host-associated;Mammals: Human;Digestive system;Large intestine;Fecal	2.80005	15.4455	Human_associated
IMGPR_plasmid_3300014651_000009	2838	d__Bacteria;p__Bacteroidota;c__Bacteroidia;o__Bacteroidales	Host-associated;Mammals: Human;Digestive system;Large intestine;Fecal	3.21576	23.9221	Human_associated
IMGPR_plasmid_3300014651_000016	6190	d__Bacteria;p__Firmicutes_A;c__Clostridia;o__Lachnospirales;f__Lachnospiraceae	Host-associated;Mammals: Human;Digestive system;Large intestine;Fecal	2.73189	14.362	Human_associated
IMGPR_plasmid_3300014696_000001	4608	d__Bacteria;p__Firmicutes_A;c__Clostridia	Host-associated;Mammals: Human;Digestive system;Large intestine;Fecal	3.0455	20.0206	Human_associated
IMGPR_plasmid_3300014696_000002	4217	d__Bacteria;p__Bacteroidota;c__Bacteroidia;o__Bacteroidales	Host-associated;Mammals: Human;Digestive system;Large intestine;Fecal	2.84704	16.2367	Human_associated
IMGPR_plasmid_3300014703_000002	6121	d__Bacteria;p__Firmicutes_A;c__Clostridia;o__Oscillospirales;f__Oscillospiraceae	Host-associated;Mammals: Human;Digestive system;Large intestine;Fecal	2.86071	16.4739	Human_associated
IMGPR_plasmid_3300014703_000004	5569	d__Bacteria;p__Firmicutes_A;c__Clostridia;o__Oscillospirales	Host-associated;Mammals: Human;Digestive system;Large intestine;Fecal	3.05588	20.2398	Human_associated
IMGPR_plasmid_3300014703_000006	4223	d__Bacteria;p__Bacteroidota;c__Bacteroidia;o__Bacteroidales	Host-associated;Mammals: Human;Digestive system;Large intestine;Fecal	2.85202	16.3228	Human_associated
IMGPR_plasmid_3300014703_000037	3214	d__Bacteria;p__Bacteroidota;c__Bacteroidia;o__Bacteroidales;f__Bacteroidaceae	Host-associated;Mammals: Human;Digestive system;Large intestine;Fecal	3.07032	20.5488	Human_associated
IMGPR_plasmid_3300014709_000002	5984	d__Bacteria;p__Firmicutes_A;c__Clostridia;o__Oscillospirales	Host-associated;Mammals: Human;Digestive system;Large intestine;Fecal	3.00485	19.1832	Human_associated
IMGPR_plasmid_3300014709_000004	4247	d__Bacteria;p__Bacteroidota;c__Bacteroidia;o__Bacteroidales	Host-associated;Mammals: Human;Digestive system;Large intestine;Fecal	3.04288	19.9656	Human_associated
IMGPR_plasmid_3300014709_000006	6473	d__Bacteria;p__Firmicutes_A;c__Clostridia	Host-associated;Mammals: Human;Digestive system;Large intestine;Fecal	2.75024	14.6464	Human_associated
IMGPR_plasmid_3300014709_000010	10509	d__Bacteria;p__Firmicutes_A;c__Clostridia;o__Oscillospirales	Host-associated;Mammals: Human;Digestive system;Large intestine;Fecal	2.26822	8.6622	Human_associated
IMGPR_plasmid_3300014709_000017	9022	d__Bacteria;p__Bacteroidota;c__Bacteroidia;o__Bacteroidales	Host-associated;Mammals: Human;Digestive system;Large intestine;Fecal	2.27467	8.72471	Human_associated
IMGPR_plasmid_3300014712_000002	5520	d__Bacteria;p__Firmicutes_A;c__Clostridia;o__Oscillospirales	Host-associated;Mammals: Human;Digestive system;Large intestine;Fecal	3.02721	19.6395	Human_associated
IMGPR_plasmid_3300014712_000006	4407	d__Bacteria;p__Bacteroidota;c__Bacteroidia;o__Bacteroidales	Host-associated;Mammals: Human;Digestive system;Large intestine;Fecal	3.12814	21.8315	Human_associated
IMGPR_plasmid_3300014712_000014	6385	d__Bacteria;p__Firmicutes_A;c__Clostridia;o__Oscillospirales	Host-associated;Mammals: Human;Digestive system;Large intestine;Fecal	2.81444	15.6839	Human_associated
IMGPR_plasmid_3300014712_000016	5002	d__Bacteria;p__Bacteroidota;c__Bacteroidia;o__Bacteroidales	Host-associated;Mammals: Human;Digestive system;Large intestine;Fecal	2.88097	16.8316	Human_associated
IMGPR_plasmid_3300014712_000044	3197	d__Bacteria;p__Bacteroidota;c__Bacteroidia;o__Bacteroidales;f__Bacteroidaceae	Host-associated;Mammals: Human;Digestive system;Large intestine;Fecal	3.04887	20.0916	Human_associated
IMGPR_plasmid_3300014723_000001	5059	d__Bacteria;p__Bacteroidota;c__Bacteroidia;o__Bacteroidales	Host-associated;Mammals: Human;Digestive system;Large intestine;Fecal	2.76541	14.8856	Human_associated
IMGPR_plasmid_3300014723_000002	6827	d__Bacteria;p__Bacteroidota;c__Bacteroidia;o__Bacteroidales	Host-associated;Mammals: Human;Digestive system;Large intestine;Fecal	2.30531	9.02732	Human_associated
IMGPR_plasmid_3300014723_000003	5672	d__Bacteria;p__Bacteroidota;c__Bacteroidia;o__Bacteroidales	Host-associated;Mammals: Human;Digestive system;Large intestine;Fecal	3.07166	20.5778	Human_associated
IMGPR_plasmid_3300014723_000004	9219	d__Bacteria;p__Bacteroidota;c__Bacteroidia;o__Bacteroidales	Host-associated;Mammals: Human;Digestive system;Large intestine;Fecal	2.11955	7.32741	Human_associated
IMGPR_plasmid_3300014723_000005	35167	d__Bacteria;p__Bacteroidota;c__Bacteroidia;o__Bacteroidales	Host-associated;Mammals: Human;Digestive system;Large intestine;Fecal	1.30429	2.68509	Human_associated
IMGPR_plasmid_3300014723_000007	36636	d__Bacteria;p__Bacteroidota;c__Bacteroidia;o__Bacteroidales	Host-associated;Mammals: Human;Digestive system;Large intestine;Fecal	1.42243	3.14717	Human_associated
IMGPR_plasmid_3300014731_000007	25059	d__Bacteria;p__Firmicutes;c__Bacilli;o__Lactobacillales;f__Enterococcaceae;g__Enterococcus;s__Enterococcus faecalis	Host-associated;Mammals: Human;Digestive system;Large intestine;Fecal	1.34454	2.83643	Human_associated
IMGPR_plasmid_3300014731_000012	5654	d__Bacteria;p__Firmicutes_A;c__Clostridia	Host-associated;Mammals: Human;Digestive system;Large intestine;Fecal	2.82617	15.8807	Human_associated
IMGPR_plasmid_3300014737_000004	6154	d__Bacteria;p__Actinobacteriota;c__Actinomycetia;o__Actinomycetales;f__Bifidobacteriaceae;g__Bifidobacterium;s__Bifidobacterium longum	Host-associated;Mammals: Human;Digestive system;Large intestine;Fecal	2.74786	14.6092	Human_associated
IMGPR_plasmid_3300014739_000015	8190		Host-associated;Mammals: Human;Digestive system;Large intestine;Fecal	2.17663	7.81653	Human_associated
IMGPR_plasmid_3300014741_000003	6060	d__Bacteria;p__Firmicutes_A;c__Clostridia;o__Lachnospirales;f__Lachnospiraceae	Host-associated;Mammals: Human;Digestive system;Large intestine;Fecal	2.65701	13.2536	Human_associated
IMGPR_plasmid_3300014743_000004	4693	d__Bacteria;p__Firmicutes_A;c__Clostridia	Host-associated;Mammals: Human;Digestive system;Large intestine;Fecal	3.06437	20.421	Human_associated
IMGPR_plasmid_3300014743_000005	6641	d__Bacteria;p__Firmicutes_A;c__Clostridia;o__Lachnospirales;f__Lachnospiraceae;g__Agathobacter;s__Agathobacter rectalis	Host-associated;Mammals: Human;Digestive system;Large intestine;Fecal	2.63119	12.8903	Human_associated
IMGPR_plasmid_3300014743_000007	6159	d__Bacteria;p__Bacteroidota;c__Bacteroidia;o__Bacteroidales	Host-associated;Mammals: Human;Digestive system;Large intestine;Fecal	2.55449	11.8647	Human_associated
IMGPR_plasmid_3300014743_000008	4231	d__Bacteria;p__Bacteroidota;c__Bacteroidia;o__Bacteroidales	Host-associated;Mammals: Human;Digestive system;Large intestine;Fecal	2.79619	15.3821	Human_associated
IMGPR_plasmid_3300014744_000002	5802	d__Bacteria;p__Firmicutes_A;c__Clostridia	Host-associated;Mammals: Human;Digestive system;Large intestine;Fecal	2.81468	15.6878	Human_associated
IMGPR_plasmid_3300014744_000003	6089	d__Bacteria;p__Firmicutes_A;c__Clostridia;o__Oscillospirales	Host-associated;Mammals: Human;Digestive system;Large intestine;Fecal	2.82774	15.9072	Human_associated
IMGPR_plasmid_3300014744_000007	6511	d__Bacteria;p__Firmicutes_A;c__Clostridia;o__Oscillospirales	Host-associated;Mammals: Human;Digestive system;Large intestine;Fecal	2.75576	14.7329	Human_associated
IMGPR_plasmid_3300014744_000010	5080	d__Bacteria;p__Bacteroidota;c__Bacteroidia;o__Bacteroidales	Host-associated;Mammals: Human;Digestive system;Large intestine;Fecal	3.00531	19.1925	Human_associated
IMGPR_plasmid_3300014747_000002	4225	d__Bacteria;p__Bacteroidota;c__Bacteroidia;o__Bacteroidales	Host-associated;Mammals: Human;Digestive system;Large intestine;Fecal	2.76677	14.9072	Human_associated
IMGPR_plasmid_3300014747_000006	4663	d__Bacteria;p__Bacteroidota;c__Bacteroidia;o__Bacteroidales	Host-associated;Mammals: Human;Digestive system;Large intestine;Fecal	2.84518	16.2047	Human_associated
IMGPR_plasmid_3300014747_000026	14537		Host-associated;Mammals: Human;Digestive system;Large intestine;Fecal	1.61709	4.0384	Human_associated
IMGPR_plasmid_3300014748_000002	6741	d__Bacteria;p__Firmicutes;c__Bacilli;o__Staphylococcales;f__Staphylococcaceae;g__Staphylococcus	Host-associated;Mammals: Human;Digestive system;Large intestine;Fecal	2.43793	10.4493	Human_associated
IMGPR_plasmid_3300014749_000004	3455	d__Bacteria;p__Proteobacteria;c__Gammaproteobacteria;o__Enterobacterales;f__Enterobacteriaceae	Host-associated;Mammals: Human;Digestive system;Large intestine;Fecal	3.08323	20.8289	Human_associated
IMGPR_plasmid_3300014749_000009	4217	d__Bacteria;p__Bacteroidota;c__Bacteroidia;o__Bacteroidales	Host-associated;Mammals: Human;Digestive system;Large intestine;Fecal	2.8403	16.121	Human_associated
IMGPR_plasmid_3300014749_000012	5769	d__Bacteria;p__Proteobacteria;c__Gammaproteobacteria;o__Enterobacterales;f__Enterobacteriaceae;g__Escherichia;s__Escherichia coli	Host-associated;Mammals: Human;Digestive system;Large intestine;Fecal	2.87245	16.6804	Human_associated
IMGPR_plasmid_3300014749_000015	6476	d__Bacteria;p__Bacteroidota;c__Bacteroidia;o__Bacteroidales	Host-associated;Mammals: Human;Digestive system;Large intestine;Fecal	2.35553	9.54371	Human_associated
IMGPR_plasmid_3300014749_000019	4170		Host-associated;Mammals: Human;Digestive system;Large intestine;Fecal	2.94591	18.0279	Human_associated
IMGPR_plasmid_3300014749_000025	5700	d__Bacteria;p__Actinobacteriota;c__Actinomycetia;o__Actinomycetales;f__Bifidobacteriaceae;g__Bifidobacterium;s__Bifidobacterium longum	Host-associated;Mammals: Human;Digestive system;Large intestine;Fecal	3.02298	19.5524	Human_associated
IMGPR_plasmid_3300014749_000027	2321	d__Bacteria;p__Firmicutes;c__Bacilli;o__Lactobacillales;f__Lactobacillaceae	Host-associated;Mammals: Human;Digestive system;Large intestine;Fecal	3.45933	30.7956	Human_associated
IMGPR_plasmid_3300014749_000030	6367	d__Bacteria;p__Firmicutes;c__Bacilli;o__Lactobacillales;f__Lactobacillaceae;g__Lacticaseibacillus;s__Lacticaseibacillus paracasei	Host-associated;Mammals: Human;Digestive system;Large intestine;Fecal	2.5639	11.9864	Human_associated
IMGPR_plasmid_3300014749_000081	16574		Host-associated;Mammals: Human;Digestive system;Large intestine;Fecal	1.70652	4.50976	Human_associated
IMGPR_plasmid_3300014750_000002	6872	d__Bacteria;p__Bacteroidota;c__Bacteroidia;o__Bacteroidales;f__Bacteroidaceae;g__Prevotella	Host-associated;Mammals: Human;Digestive system;Large intestine;Fecal	2.33256	9.30432	Human_associated
IMGPR_plasmid_3300014752_000002	5421	d__Bacteria;p__Bacteroidota;c__Bacteroidia;o__Bacteroidales;f__Bacteroidaceae	Host-associated;Mammals: Human;Digestive system;Large intestine;Fecal	2.74143	14.5092	Human_associated
IMGPR_plasmid_3300014752_000003	4608	d__Bacteria;p__Firmicutes_A;c__Clostridia	Host-associated;Mammals: Human;Digestive system;Large intestine;Fecal	3.05425	20.2054	Human_associated
IMGPR_plasmid_3300014752_000004	5673	d__Bacteria;p__Bacteroidota;c__Bacteroidia;o__Bacteroidales	Host-associated;Mammals: Human;Digestive system;Large intestine;Fecal	3.07526	20.6556	Human_associated
IMGPR_plasmid_3300014752_000006	4230	d__Bacteria;p__Bacteroidota;c__Bacteroidia;o__Bacteroidales	Host-associated;Mammals: Human;Digestive system;Large intestine;Fecal	3.15555	22.4658	Human_associated
IMGPR_plasmid_3300014752_000021	2865	d__Bacteria;p__Proteobacteria;c__Gammaproteobacteria;o__Enterobacterales;f__Enterobacteriaceae;g__Escherichia;s__Escherichia coli	Host-associated;Mammals: Human;Digestive system;Large intestine;Fecal	3.73383	40.8391	Human_associated
IMGPR_plasmid_3300014752_000104	4793		Host-associated;Mammals: Human;Digestive system;Large intestine;Fecal	2.5727	12.1012	Human_associated
IMGPR_plasmid_3300014754_000001	5802	d__Bacteria;p__Firmicutes_A;c__Clostridia	Host-associated;Mammals: Human;Digestive system;Large intestine;Fecal	2.81468	15.6878	Human_associated
IMGPR_plasmid_3300014754_000004	5314	d__Bacteria;p__Firmicutes_A;c__Clostridia;o__Lachnospirales;f__Lachnospiraceae	Host-associated;Mammals: Human;Digestive system;Large intestine;Fecal	2.9272	17.6753	Human_associated
IMGPR_plasmid_3300014754_000006	33136	d__Bacteria;p__Bacteroidota;c__Bacteroidia;o__Bacteroidales	Host-associated;Mammals: Human;Digestive system;Large intestine;Fecal	1.22557	2.40611	Human_associated
IMGPR_plasmid_3300014754_000007	4168		Host-associated;Mammals: Human;Digestive system;Large intestine;Fecal	2.87729	16.766	Human_associated
IMGPR_plasmid_3300014754_000008	5081	d__Bacteria;p__Bacteroidota;c__Bacteroidia;o__Bacteroidales	Host-associated;Mammals: Human;Digestive system;Large intestine;Fecal	3.01288	19.346	Human_associated
IMGPR_plasmid_3300014755_000002	5685	d__Bacteria;p__Bacteroidota;c__Bacteroidia;o__Bacteroidales	Host-associated;Mammals: Human;Digestive system;Large intestine;Fecal	3.04579	20.0267	Human_associated
IMGPR_plasmid_3300014755_000009	10509	d__Bacteria;p__Firmicutes_A;c__Clostridia;o__Oscillospirales	Host-associated;Mammals: Human;Digestive system;Large intestine;Fecal	2.25523	8.53751	Human_associated
IMGPR_plasmid_3300014755_000047	3205	d__Bacteria;p__Bacteroidota;c__Bacteroidia;o__Bacteroidales;f__Bacteroidaceae	Host-associated;Mammals: Human;Digestive system;Large intestine;Fecal	3.00171	19.1199	Human_associated
IMGPR_plasmid_3300014755_000074	8223		Host-associated;Mammals: Human;Digestive system;Large intestine;Fecal	2.11792	7.31385	Human_associated
IMGPR_plasmid_3300014757_000002	6106	d__Bacteria;p__Firmicutes_A;c__Clostridia;o__Oscillospirales	Host-associated;Mammals: Human;Digestive system;Large intestine;Fecal	2.85652	16.4008	Human_associated
IMGPR_plasmid_3300014757_000004	5672	d__Bacteria;p__Bacteroidota;c__Bacteroidia;o__Bacteroidales	Host-associated;Mammals: Human;Digestive system;Large intestine;Fecal	2.23047	8.30425	Human_associated
IMGPR_plasmid_3300014757_000008	36444	d__Bacteria;p__Bacteroidota;c__Bacteroidia;o__Bacteroidales	Host-associated;Mammals: Human;Digestive system;Large intestine;Fecal	1.23063	2.4234	Human_associated
IMGPR_plasmid_3300014757_000023	5680	d__Bacteria;p__Firmicutes_A;c__Clostridia;o__Lachnospirales;f__Lachnospiraceae	Host-associated;Mammals: Human;Digestive system;Large intestine;Fecal	2.76709	14.9122	Human_associated
IMGPR_plasmid_3300014757_000032	2832	d__Bacteria;p__Bacteroidota;c__Bacteroidia;o__Bacteroidales	Host-associated;Mammals: Human;Digestive system;Large intestine;Fecal	3.20257	23.5955	Human_associated
IMGPR_plasmid_3300014757_000048	6169	d__Bacteria;p__Firmicutes_A;c__Clostridia;o__Oscillospirales;f__Ruminococcaceae	Host-associated;Mammals: Human;Digestive system;Large intestine;Fecal	2.58693	12.289	Human_associated
IMGPR_plasmid_3300014760_000003	5570	d__Bacteria;p__Firmicutes_A;c__Clostridia;o__Oscillospirales	Host-associated;Mammals: Human;Digestive system;Large intestine;Fecal	3.05948	20.3165	Human_associated
IMGPR_plasmid_3300014760_000005	5069	d__Bacteria;p__Bacteroidota;c__Bacteroidia;o__Bacteroidales	Host-associated;Mammals: Human;Digestive system;Large intestine;Fecal	3.05641	20.2511	Human_associated
IMGPR_plasmid_3300014761_000001	4625	d__Bacteria;p__Firmicutes_A;c__Clostridia;o__Lachnospirales;f__Lachnospiraceae	Host-associated;Mammals: Human;Digestive system;Large intestine;Fecal	3.01063	19.3003	Human_associated
IMGPR_plasmid_3300014761_000002	5484	d__Bacteria;p__Bacteroidota;c__Bacteroidia;o__Bacteroidales;f__Bacteroidaceae	Host-associated;Mammals: Human;Digestive system;Large intestine;Fecal	2.68938	13.7226	Human_associated
IMGPR_plasmid_3300014761_000004	10509	d__Bacteria;p__Firmicutes_A;c__Clostridia;o__Oscillospirales	Host-associated;Mammals: Human;Digestive system;Large intestine;Fecal	2.27145	8.6934	Human_associated
IMGPR_plasmid_3300014761_000008	5599	d__Bacteria;p__Firmicutes_A;c__Clostridia;o__Lachnospirales;f__Lachnospiraceae	Host-associated;Mammals: Human;Digestive system;Large intestine;Fecal	2.76728	14.9153	Human_associated
IMGPR_plasmid_3300014761_000021	2542		Host-associated;Mammals: Human;Digestive system;Large intestine;Fecal	3.65481	37.66	Human_associated
IMGPR_plasmid_3300014762_000002	5557	d__Bacteria;p__Firmicutes_A;c__Clostridia;o__Oscillospirales	Host-associated;Mammals: Human;Digestive system;Large intestine;Fecal	3.03922	19.889	Human_associated
IMGPR_plasmid_3300014762_000003	4221	d__Bacteria;p__Bacteroidota;c__Bacteroidia;o__Bacteroidales	Host-associated;Mammals: Human;Digestive system;Large intestine;Fecal	2.82591	15.8762	Human_associated
IMGPR_plasmid_3300014762_000007	5598	d__Bacteria;p__Firmicutes_A;c__Clostridia;o__Lachnospirales;f__Lachnospiraceae	Host-associated;Mammals: Human;Digestive system;Large intestine;Fecal	2.992	18.9256	Human_associated
IMGPR_plasmid_3300014762_000019	5355	d__Bacteria;p__Firmicutes_A;c__Clostridia;o__Oscillospirales	Host-associated;Mammals: Human;Digestive system;Large intestine;Fecal	2.87216	16.6751	Human_associated
IMGPR_plasmid_3300014762_000026	2828	d__Bacteria;p__Bacteroidota;c__Bacteroidia;o__Bacteroidales	Host-associated;Mammals: Human;Digestive system;Large intestine;Fecal	3.21125	23.81	Human_associated
IMGPR_plasmid_3300014764_000009	5005		Host-associated;Mammals: Human;Digestive system;Large intestine;Fecal	2.63486	12.9414	Human_associated
IMGPR_plasmid_3300014764_000012	7464		Host-associated;Mammals: Human;Digestive system;Large intestine;Fecal	2.23731	8.36811	Human_associated
IMGPR_plasmid_3300014764_000015	4041	d__Bacteria;p__Firmicutes;c__Bacilli;o__Lactobacillales;f__Streptococcaceae	Host-associated;Mammals: Human;Digestive system;Large intestine;Fecal	2.7774	15.0771	Human_associated
IMGPR_plasmid_3300014767_000009	5479	d__Bacteria;p__Bacteroidota;c__Bacteroidia;o__Bacteroidales	Host-associated;Mammals: Human;Digestive system;Large intestine;Fecal	3.00814	19.2497	Human_associated
IMGPR_plasmid_3300014767_000013	5191	d__Bacteria;p__Actinobacteriota;c__Coriobacteriia;o__Coriobacteriales;f__Coriobacteriaceae;g__Collinsella	Host-associated;Mammals: Human;Digestive system;Large intestine;Fecal	3.17224	22.8609	Human_associated
IMGPR_plasmid_3300014769_000001	6844	d__Bacteria;p__Bacteroidota;c__Bacteroidia;o__Bacteroidales;f__Tannerellaceae;g__Parabacteroides;s__Parabacteroides distasonis	Host-associated;Mammals: Human;Digestive system;Large intestine;Fecal	2.27329	8.71132	Human_associated
IMGPR_plasmid_3300014769_000002	5677	d__Bacteria;p__Bacteroidota;c__Bacteroidia;o__Bacteroidales	Host-associated;Mammals: Human;Digestive system;Large intestine;Fecal	2.21459	8.15762	Human_associated
IMGPR_plasmid_3300014769_000004	8399		Host-associated;Mammals: Human;Digestive system;Large intestine;Fecal	2.40901	10.123	Human_associated
IMGPR_plasmid_3300014769_000006	6921	d__Bacteria;p__Bacteroidota;c__Bacteroidia;o__Bacteroidales	Host-associated;Mammals: Human;Digestive system;Large intestine;Fecal	2.33371	9.31616	Human_associated
IMGPR_plasmid_3300014769_000014	9033	d__Bacteria;p__Bacteroidota;c__Bacteroidia;o__Bacteroidales	Host-associated;Mammals: Human;Digestive system;Large intestine;Fecal	2.25511	8.53634	Human_associated
IMGPR_plasmid_3300014769_000022	9980		Host-associated;Mammals: Human;Digestive system;Large intestine;Fecal	2.12483	7.37144	Human_associated
IMGPR_plasmid_3300014770_000005	4246	d__Bacteria;p__Bacteroidota;c__Bacteroidia;o__Bacteroidales;f__Bacteroidaceae;g__Prevotella	Host-associated;Mammals: Human;Digestive system;Large intestine;Fecal	2.99849	19.0553	Human_associated
IMGPR_plasmid_3300014771_000001	4628	d__Bacteria;p__Firmicutes_A;c__Clostridia;o__Lachnospirales;f__Lachnospiraceae	Host-associated;Mammals: Human;Digestive system;Large intestine;Fecal	2.9625	18.3462	Human_associated
IMGPR_plasmid_3300014771_000017	4647	d__Bacteria;p__Firmicutes_A;c__Clostridia;o__Lachnospirales;f__Lachnospiraceae;g__Fusicatenibacter;s__Fusicatenibacter saccharivorans	Host-associated;Mammals: Human;Digestive system;Large intestine;Fecal	3.01056	19.2988	Human_associated
IMGPR_plasmid_3300014771_000089	4544		Host-associated;Mammals: Human;Digestive system;Large intestine;Fecal	2.58523	12.2663	Human_associated
IMGPR_plasmid_3300014771_000216	4973	d__Bacteria;p__Actinobacteriota;c__Actinomycetia;o__Actinomycetales;f__Bifidobacteriaceae;g__Bifidobacterium;s__Bifidobacterium longum	Host-associated;Mammals: Human;Digestive system;Large intestine;Fecal	3.10011	21.2005	Human_associated
IMGPR_plasmid_3300014778_000001	5058	d__Bacteria;p__Bacteroidota;c__Bacteroidia;o__Bacteroidales	Host-associated;Mammals: Human;Digestive system;Large intestine;Fecal	2.77802	15.0871	Human_associated
IMGPR_plasmid_3300014778_000002	6061	d__Bacteria;p__Firmicutes_A;c__Clostridia;o__Oscillospirales	Host-associated;Mammals: Human;Digestive system;Large intestine;Fecal	2.83752	16.0734	Human_associated
IMGPR_plasmid_3300014778_000003	5702	d__Bacteria;p__Firmicutes_A;c__Clostridia;o__Lachnospirales;f__Lachnospiraceae	Host-associated;Mammals: Human;Digestive system;Large intestine;Fecal	2.76047	14.8072	Human_associated
IMGPR_plasmid_3300014778_000004	8852	d__Bacteria;p__Firmicutes_A;c__Clostridia;o__Oscillospirales	Host-associated;Mammals: Human;Digestive system;Large intestine;Fecal	2.13012	7.41585	Human_associated
IMGPR_plasmid_3300014778_000006	5676	d__Bacteria;p__Bacteroidota;c__Bacteroidia;o__Bacteroidales	Host-associated;Mammals: Human;Digestive system;Large intestine;Fecal	2.23311	8.32881	Human_associated
IMGPR_plasmid_3300014778_000008	2981		Host-associated;Mammals: Human;Digestive system;Large intestine;Fecal	3.53677	33.3556	Human_associated
IMGPR_plasmid_3300014778_000022	2716	d__Bacteria;p__Firmicutes_A;c__Clostridia	Host-associated;Mammals: Human;Digestive system;Large intestine;Fecal	3.54233	33.5473	Human_associated
IMGPR_plasmid_3300014778_000065	2839	d__Bacteria;p__Bacteroidota;c__Bacteroidia;o__Bacteroidales	Host-associated;Mammals: Human;Digestive system;Large intestine;Fecal	3.20024	23.5383	Human_associated
IMGPR_plasmid_3300014780_000005	4149	d__Bacteria;p__Firmicutes_A;c__Clostridia;o__Lachnospirales;f__Lachnospiraceae;g__Fusicatenibacter;s__Fusicatenibacter saccharivorans	Host-associated;Mammals: Human;Digestive system;Large intestine;Fecal	3.16563	22.7038	Human_associated
IMGPR_plasmid_3300014780_000011	5252	d__Bacteria;p__Firmicutes_A;c__Clostridia;o__Oscillospirales;f__Acutalibacteraceae;g__UBA1417;s__UBA1417 sp003531055	Host-associated;Mammals: Human;Digestive system;Large intestine;Fecal	2.98435	18.7737	Human_associated
IMGPR_plasmid_3300014780_000023	5224	d__Bacteria;p__Actinobacteriota;c__Coriobacteriia;o__Coriobacteriales;f__Coriobacteriaceae;g__Collinsella	Host-associated;Mammals: Human;Digestive system;Large intestine;Fecal	3.15376	22.424	Human_associated
IMGPR_plasmid_3300014780_000048	8667	d__Bacteria;p__Firmicutes_A;c__Clostridia;o__Lachnospirales;f__Lachnospiraceae;g__Fusicatenibacter;s__Fusicatenibacter saccharivorans	Host-associated;Mammals: Human;Digestive system;Large intestine;Fecal	2.51409	11.3554	Human_associated
IMGPR_plasmid_3300014781_000006	4726	d__Bacteria;p__Firmicutes_A;c__Clostridia	Host-associated;Mammals: Human;Digestive system;Large intestine;Fecal	3.06673	20.4717	Human_associated
IMGPR_plasmid_3300014781_000016	4884	d__Bacteria;p__Bacteroidota;c__Bacteroidia;o__Bacteroidales	Host-associated;Mammals: Human;Digestive system;Large intestine;Fecal	2.91291	17.4103	Human_associated
IMGPR_plasmid_3300014782_000003	5677	d__Bacteria;p__Bacteroidota;c__Bacteroidia;o__Bacteroidales	Host-associated;Mammals: Human;Digestive system;Large intestine;Fecal	2.23146	8.31341	Human_associated
IMGPR_plasmid_3300014782_000014	5586	d__Bacteria;p__Firmicutes_A;c__Clostridia;o__Lachnospirales;f__Lachnospiraceae	Host-associated;Mammals: Human;Digestive system;Large intestine;Fecal	2.75239	14.68	Human_associated
IMGPR_plasmid_3300014782_000066	2809	d__Bacteria;p__Bacteroidota;c__Bacteroidia;o__Bacteroidales;f__Bacteroidaceae	Host-associated;Mammals: Human;Digestive system;Large intestine;Fecal	3.3158	26.5444	Human_associated
IMGPR_plasmid_3300014783_000002	5678	d__Bacteria;p__Bacteroidota;c__Bacteroidia;o__Bacteroidales	Host-associated;Mammals: Human;Digestive system;Large intestine;Fecal	2.21995	8.20689	Human_associated
IMGPR_plasmid_3300014783_000003	6849	d__Bacteria;p__Bacteroidota;c__Bacteroidia;o__Bacteroidales;f__Tannerellaceae;g__Parabacteroides;s__Parabacteroides distasonis	Host-associated;Mammals: Human;Digestive system;Large intestine;Fecal	2.42407	10.2917	Human_associated
IMGPR_plasmid_3300014783_000004	5826	d__Bacteria;p__Firmicutes_A;c__Clostridia;o__Lachnospirales;f__Lachnospiraceae	Host-associated;Mammals: Human;Digestive system;Large intestine;Fecal	2.6011	12.4786	Human_associated
IMGPR_plasmid_3300014783_000005	9562	d__Bacteria;p__Firmicutes_A;c__Clostridia;o__Oscillospirales	Host-associated;Mammals: Human;Digestive system;Large intestine;Fecal	2.0555	6.8107	Human_associated
IMGPR_plasmid_3300014783_000006	6919	d__Bacteria;p__Bacteroidota;c__Bacteroidia;o__Bacteroidales	Host-associated;Mammals: Human;Digestive system;Large intestine;Fecal	2.27345	8.71288	Human_associated
IMGPR_plasmid_3300014783_000007	8406		Host-associated;Mammals: Human;Digestive system;Large intestine;Fecal	2.19728	8.0005	Human_associated
IMGPR_plasmid_3300014783_000014	9026	d__Bacteria;p__Bacteroidota;c__Bacteroidia;o__Bacteroidales	Host-associated;Mammals: Human;Digestive system;Large intestine;Fecal	2.22714	8.27328	Human_associated
IMGPR_plasmid_3300014783_000023	3257		Host-associated;Mammals: Human;Digestive system;Large intestine;Fecal	3.53167	33.1811	Human_associated
IMGPR_plasmid_3300014783_000075	11442		Host-associated;Mammals: Human;Digestive system;Large intestine;Fecal	2.01564	6.50553	Human_associated
IMGPR_plasmid_3300014784_000002	5682	d__Bacteria;p__Bacteroidota;c__Bacteroidia;o__Bacteroidales	Host-associated;Mammals: Human;Digestive system;Large intestine;Fecal	2.21757	8.18498	Human_associated
IMGPR_plasmid_3300014784_000003	7294	d__Bacteria;p__Bacteroidota;c__Bacteroidia;o__Bacteroidales	Host-associated;Mammals: Human;Digestive system;Large intestine;Fecal	2.52586	11.5016	Human_associated
IMGPR_plasmid_3300014784_000016	7078	d__Bacteria;p__Bacteroidota;c__Bacteroidia;o__Bacteroidales;f__Tannerellaceae;g__Parabacteroides;s__Parabacteroides distasonis	Host-associated;Mammals: Human;Digestive system;Large intestine;Fecal	2.38368	9.84475	Human_associated
IMGPR_plasmid_3300014784_000034	5211	d__Bacteria;p__Firmicutes_A;c__Clostridia;o__Oscillospirales	Host-associated;Mammals: Human;Digestive system;Large intestine;Fecal	2.86647	16.5749	Human_associated
IMGPR_plasmid_3300014785_000008	5479	d__Bacteria;p__Bacteroidota;c__Bacteroidia;o__Bacteroidales;f__Tannerellaceae;g__Parabacteroides	Host-associated;Mammals: Human;Digestive system;Large intestine;Fecal	3.00148	19.1152	Human_associated
IMGPR_plasmid_3300014785_000009	8552	d__Bacteria;p__Actinobacteriota;c__Actinomycetia;o__Actinomycetales;f__Bifidobacteriaceae;g__Bifidobacterium;s__Bifidobacterium longum	Host-associated;Mammals: Human;Digestive system;Large intestine;Fecal	2.51993	11.4278	Human_associated
IMGPR_plasmid_3300014785_000173	10229	d__Bacteria;p__Actinobacteriota;c__Actinomycetia;o__Actinomycetales;f__Bifidobacteriaceae;g__Bifidobacterium;s__Bifidobacterium longum	Host-associated;Mammals: Human;Digestive system;Large intestine;Fecal	2.16559	7.71978	Human_associated
IMGPR_plasmid_3300014787_000099	3197	d__Bacteria;p__Bacteroidota;c__Bacteroidia;o__Bacteroidales;f__Bacteroidaceae	Host-associated;Mammals: Human;Digestive system;Large intestine;Fecal	3.04887	20.0916	Human_associated
IMGPR_plasmid_3300014788_000004	5485	d__Bacteria;p__Bacteroidota;c__Bacteroidia;o__Bacteroidales;f__Bacteroidaceae	Host-associated;Mammals: Human;Digestive system;Large intestine;Fecal	2.73559	14.4189	Human_associated
IMGPR_plasmid_3300014788_000006	5583	d__Bacteria;p__Firmicutes_A;c__Clostridia;o__Lachnospirales;f__Lachnospiraceae	Host-associated;Mammals: Human;Digestive system;Large intestine;Fecal	2.76047	14.8072	Human_associated
IMGPR_plasmid_3300014788_000010	7481	d__Bacteria;p__Firmicutes_A;c__Clostridia;o__Lachnospirales;f__Lachnospiraceae	Host-associated;Mammals: Human;Digestive system;Large intestine;Fecal	2.33608	9.34065	Human_associated
IMGPR_plasmid_3300014788_000011	9598		Host-associated;Mammals: Human;Digestive system;Large intestine;Fecal	2.15087	7.59233	Human_associated
IMGPR_plasmid_3300014788_000012	7093	d__Bacteria;p__Bacteroidota;c__Bacteroidia;o__Bacteroidales;f__Tannerellaceae;g__Parabacteroides;s__Parabacteroides distasonis	Host-associated;Mammals: Human;Digestive system;Large intestine;Fecal	2.38741	9.88529	Human_associated
IMGPR_plasmid_3300014788_000019	2650	d__Bacteria;p__Firmicutes_A;c__Clostridia;o__Oscillospirales;f__Ruminococcaceae;g__Ruthenibacterium;s__Ruthenibacterium lactatiformans	Host-associated;Mammals: Human;Digestive system;Large intestine;Fecal	3.46734	31.0515	Human_associated
IMGPR_plasmid_3300014788_000058	3116	d__Bacteria;p__Actinobacteriota;c__Coriobacteriia;o__Coriobacteriales	Host-associated;Mammals: Human;Digestive system;Large intestine;Fecal	3.59731	35.4999	Human_associated
IMGPR_plasmid_3300014789_000001	11462	d__Bacteria;p__Firmicutes_A;c__Clostridia;o__Lachnospirales;f__Lachnospiraceae	Host-associated;Mammals: Human;Digestive system;Large intestine;Fecal	2.29762	8.95042	Human_associated
IMGPR_plasmid_3300014789_000002	5788	d__Bacteria;p__Firmicutes_A;c__Clostridia	Host-associated;Mammals: Human;Digestive system;Large intestine;Fecal	2.85028	16.2926	Human_associated
IMGPR_plasmid_3300014789_000005	6816	d__Bacteria;p__Firmicutes_A;c__Clostridia;o__Oscillospirales	Host-associated;Mammals: Human;Digestive system;Large intestine;Fecal	2.68745	13.6941	Human_associated
IMGPR_plasmid_3300014789_000008	5085	d__Bacteria;p__Bacteroidota;c__Bacteroidia;o__Bacteroidales	Host-associated;Mammals: Human;Digestive system;Large intestine;Fecal	3.02516	19.5973	Human_associated
IMGPR_plasmid_3300014789_000015	5964	d__Bacteria;p__Firmicutes_A;c__Clostridia;o__Oscillospirales	Host-associated;Mammals: Human;Digestive system;Large intestine;Fecal	2.82877	15.9246	Human_associated
IMGPR_plasmid_3300014790_000001	11057	d__Bacteria;p__Firmicutes_A;c__Clostridia;o__Lachnospirales;f__Lachnospiraceae	Host-associated;Mammals: Human;Digestive system;Large intestine;Fecal	2.1079	7.23094	Human_associated
IMGPR_plasmid_3300014790_000002	5784	d__Bacteria;p__Firmicutes_A;c__Clostridia	Host-associated;Mammals: Human;Digestive system;Large intestine;Fecal	2.80662	15.554	Human_associated
IMGPR_plasmid_3300014790_000003	6106	d__Bacteria;p__Firmicutes_A;c__Clostridia;o__Oscillospirales	Host-associated;Mammals: Human;Digestive system;Large intestine;Fecal	2.83511	16.0322	Human_associated
IMGPR_plasmid_3300014790_000004	4226	d__Bacteria;p__Bacteroidota;c__Bacteroidia;o__Bacteroidales	Host-associated;Mammals: Human;Digestive system;Large intestine;Fecal	3.106	21.3316	Human_associated
IMGPR_plasmid_3300014790_000008	5964	d__Bacteria;p__Firmicutes_A;c__Clostridia;o__Oscillospirales	Host-associated;Mammals: Human;Digestive system;Large intestine;Fecal	2.8432	16.1706	Human_associated
IMGPR_plasmid_3300014790_000011	5081	d__Bacteria;p__Bacteroidota;c__Bacteroidia;o__Bacteroidales	Host-associated;Mammals: Human;Digestive system;Large intestine;Fecal	2.57722	12.1605	Human_associated
IMGPR_plasmid_3300014791_000002	5944	d__Bacteria;p__Firmicutes_A;c__Clostridia;o__Lachnospirales;f__Lachnospiraceae	Host-associated;Mammals: Human;Digestive system;Large intestine;Fecal	2.70046	13.8866	Human_associated
IMGPR_plasmid_3300014791_000004	4237	d__Bacteria;p__Bacteroidota;c__Bacteroidia;o__Bacteroidales	Host-associated;Mammals: Human;Digestive system;Large intestine;Fecal	3.11099	21.4432	Human_associated
IMGPR_plasmid_3300014791_000019	4233	d__Bacteria;p__Firmicutes_A;c__Clostridia;o__Lachnospirales;f__Lachnospiraceae	Host-associated;Mammals: Human;Digestive system;Large intestine;Fecal	3.33726	27.142	Human_associated
IMGPR_plasmid_3300014791_000061	2839	d__Bacteria;p__Bacteroidota;c__Bacteroidia;o__Bacteroidales	Host-associated;Mammals: Human;Digestive system;Large intestine;Fecal	3.21049	23.7912	Human_associated
IMGPR_plasmid_3300014792_000002	5408	d__Bacteria;p__Bacteroidota;c__Bacteroidia;o__Bacteroidales;f__Bacteroidaceae	Host-associated;Mammals: Human;Digestive system;Large intestine;Fecal	2.68301	13.6291	Human_associated
IMGPR_plasmid_3300014792_000003	5688	d__Bacteria;p__Firmicutes_A;c__Clostridia;o__Lachnospirales;f__Lachnospiraceae	Host-associated;Mammals: Human;Digestive system;Large intestine;Fecal	2.72297	14.2255	Human_associated
IMGPR_plasmid_3300014792_000004	7239	d__Bacteria;p__Firmicutes_A;c__Clostridia	Host-associated;Mammals: Human;Digestive system;Large intestine;Fecal	2.91698	17.4854	Human_associated
IMGPR_plasmid_3300014792_000005	4729	d__Bacteria;p__Firmicutes_A;c__Clostridia	Host-associated;Mammals: Human;Digestive system;Large intestine;Fecal	2.83716	16.0672	Human_associated
IMGPR_plasmid_3300014792_000011	10522		Host-associated;Mammals: Human;Digestive system;Large intestine;Fecal	2.2669	8.64945	Human_associated
IMGPR_plasmid_3300014792_000012	4645	d__Bacteria;p__Firmicutes_A;c__Clostridia;o__Lachnospirales;f__Lachnospiraceae;g__Fusicatenibacter;s__Fusicatenibacter saccharivorans	Host-associated;Mammals: Human;Digestive system;Large intestine;Fecal	3.00608	19.208	Human_associated
IMGPR_plasmid_3300014792_000017	4926		Host-associated;Mammals: Human;Digestive system;Large intestine;Fecal	2.87959	16.807	Human_associated
IMGPR_plasmid_3300014793_000005	5570	d__Bacteria;p__Firmicutes_A;c__Clostridia;o__Oscillospirales	Host-associated;Mammals: Human;Digestive system;Large intestine;Fecal	3.01865	19.4637	Human_associated
IMGPR_plasmid_3300014793_000010	5356	d__Bacteria;p__Firmicutes_A;c__Clostridia;o__Oscillospirales	Host-associated;Mammals: Human;Digestive system;Large intestine;Fecal	2.86978	16.6331	Human_associated
IMGPR_plasmid_3300014793_000011	5600	d__Bacteria;p__Firmicutes_A;c__Clostridia;o__Lachnospirales;f__Lachnospiraceae	Host-associated;Mammals: Human;Digestive system;Large intestine;Fecal	2.7888	15.2615	Human_associated
IMGPR_plasmid_3300014793_000046	2834	d__Bacteria;p__Bacteroidota;c__Bacteroidia;o__Bacteroidales	Host-associated;Mammals: Human;Digestive system;Large intestine;Fecal	3.23231	24.3382	Human_associated
IMGPR_plasmid_3300014794_000001	5314	d__Bacteria;p__Firmicutes_A;c__Clostridia;o__Lachnospirales;f__Lachnospiraceae	Host-associated;Mammals: Human;Digestive system;Large intestine;Fecal	2.92914	17.7116	Human_associated
IMGPR_plasmid_3300014794_000004	6786	d__Bacteria;p__Firmicutes_A;c__Clostridia;o__Oscillospirales	Host-associated;Mammals: Human;Digestive system;Large intestine;Fecal	2.83122	15.9662	Human_associated
IMGPR_plasmid_3300014794_000005	5807	d__Bacteria;p__Firmicutes_A;c__Clostridia;o__Lachnospirales	Host-associated;Mammals: Human;Digestive system;Large intestine;Fecal	2.70799	13.9992	Human_associated
IMGPR_plasmid_3300014794_000006	9076	d__Bacteria;p__Firmicutes_A;c__Clostridia;o__Oscillospirales	Host-associated;Mammals: Human;Digestive system;Large intestine;Fecal	2.16598	7.72318	Human_associated
IMGPR_plasmid_3300014794_000009	6221	d__Bacteria;p__Firmicutes_A;c__Clostridia;o__Oscillospirales	Host-associated;Mammals: Human;Digestive system;Large intestine;Fecal	2.64439	13.0749	Human_associated
IMGPR_plasmid_3300014794_000012	5086	d__Bacteria;p__Bacteroidota;c__Bacteroidia;o__Bacteroidales	Host-associated;Mammals: Human;Digestive system;Large intestine;Fecal	2.63766	12.9805	Human_associated
IMGPR_plasmid_3300014794_000025	2852	d__Bacteria;p__Firmicutes_A;c__Clostridia;o__Oscillospirales;f__Ruminococcaceae;g__Ruthenibacterium;s__Ruthenibacterium lactatiformans	Host-associated;Mammals: Human;Digestive system;Large intestine;Fecal	3.57909	34.8409	Human_associated
IMGPR_plasmid_3300014797_000003	5672	d__Bacteria;p__Bacteroidota;c__Bacteroidia;o__Bacteroidales	Host-associated;Mammals: Human;Digestive system;Large intestine;Fecal	2.21804	8.18931	Human_associated
IMGPR_plasmid_3300014797_000005	5758	d__Bacteria;p__Firmicutes_A;c__Clostridia;o__Oscillospirales	Host-associated;Mammals: Human;Digestive system;Large intestine;Fecal	2.91476	17.4444	Human_associated
IMGPR_plasmid_3300014797_000006	6160	d__Bacteria;p__Bacteroidota;c__Bacteroidia;o__Bacteroidales	Host-associated;Mammals: Human;Digestive system;Large intestine;Fecal	2.54111	11.6937	Human_associated
IMGPR_plasmid_3300014797_000008	4247	d__Bacteria;p__Bacteroidota;c__Bacteroidia;o__Bacteroidales	Host-associated;Mammals: Human;Digestive system;Large intestine;Fecal	3.04331	19.9745	Human_associated
IMGPR_plasmid_3300014797_000012	34764	d__Bacteria;p__Bacteroidota;c__Bacteroidia;o__Bacteroidales	Host-associated;Mammals: Human;Digestive system;Large intestine;Fecal	1.20877	2.34936	Human_associated
IMGPR_plasmid_3300014798_000002	5671	d__Bacteria;p__Bacteroidota;c__Bacteroidia;o__Bacteroidales	Host-associated;Mammals: Human;Digestive system;Large intestine;Fecal	2.2001	8.02592	Human_associated
IMGPR_plasmid_3300014798_000003	4722	d__Bacteria;p__Firmicutes_A;c__Clostridia	Host-associated;Mammals: Human;Digestive system;Large intestine;Fecal	2.92031	17.5471	Human_associated
IMGPR_plasmid_3300014798_000004	5524	d__Bacteria;p__Firmicutes_A;c__Clostridia;o__Oscillospirales	Host-associated;Mammals: Human;Digestive system;Large intestine;Fecal	3.06648	20.4661	Human_associated
IMGPR_plasmid_3300014798_000011	4227	d__Bacteria;p__Bacteroidota;c__Bacteroidia;o__Bacteroidales	Host-associated;Mammals: Human;Digestive system;Large intestine;Fecal	3.12251	21.7032	Human_associated
IMGPR_plasmid_3300014798_000019	4183	d__Bacteria;p__Firmicutes_A;c__Clostridia;o__Lachnospirales;f__Lachnospiraceae	Host-associated;Mammals: Human;Digestive system;Large intestine;Fecal	2.63607	12.9582	Human_associated
IMGPR_plasmid_3300014798_000024	3292	d__Bacteria;p__Firmicutes_A;c__Clostridia;o__Lachnospirales;f__Lachnospiraceae	Host-associated;Mammals: Human;Digestive system;Large intestine;Fecal	2.78765	15.2428	Human_associated
IMGPR_plasmid_3300014798_000081	3228	d__Bacteria;p__Bacteroidota;c__Bacteroidia;o__Bacteroidales;f__Bacteroidaceae	Host-associated;Mammals: Human;Digestive system;Large intestine;Fecal	3.15165	22.3746	Human_associated
IMGPR_plasmid_3300014798_000101	6487	d__Bacteria;p__Firmicutes_A;c__Clostridia;o__Lachnospirales;f__Lachnospiraceae;g__Fusicatenibacter;s__Fusicatenibacter saccharivorans	Host-associated;Mammals: Human;Digestive system;Large intestine;Fecal	2.74841	14.6177	Human_associated
IMGPR_plasmid_3300014798_000125	3940		Host-associated;Mammals: Human;Digestive system;Large intestine;Fecal	2.50977	11.3022	Human_associated
IMGPR_plasmid_3300014799_000001	5586	d__Bacteria;p__Firmicutes_A;c__Clostridia;o__Lachnospirales;f__Lachnospiraceae	Host-associated;Mammals: Human;Digestive system;Large intestine;Fecal	2.80469	15.522	Human_associated
IMGPR_plasmid_3300014799_000021	2802		Host-associated;Mammals: Human;Digestive system;Large intestine;Fecal	3.60381	35.738	Human_associated
IMGPR_plasmid_3300014799_000067	2833	d__Bacteria;p__Bacteroidota;c__Bacteroidia;o__Bacteroidales	Host-associated;Mammals: Human;Digestive system;Large intestine;Fecal	3.16223	22.6233	Human_associated
IMGPR_plasmid_3300014800_000002	3949	d__Bacteria;p__Firmicutes_A;c__Clostridia;o__Lachnospirales;f__Lachnospiraceae	Host-associated;Mammals: Human;Digestive system;Large intestine;Fecal	3.10743	21.3635	Human_associated
IMGPR_plasmid_3300014800_000004	5821	d__Bacteria;p__Firmicutes_A;c__Clostridia;o__Lachnospirales	Host-associated;Mammals: Human;Digestive system;Large intestine;Fecal	2.6445	13.0763	Human_associated
IMGPR_plasmid_3300014800_000013	5625	d__Bacteria;p__Firmicutes_A;c__Clostridia;o__Lachnospirales;f__Lachnospiraceae	Host-associated;Mammals: Human;Digestive system;Large intestine;Fecal	2.82485	15.8585	Human_associated
IMGPR_plasmid_3300014800_000025	5459	d__Bacteria;p__Actinobacteriota;c__Coriobacteriia;o__Coriobacteriales;f__Coriobacteriaceae;g__Collinsella	Host-associated;Mammals: Human;Digestive system;Large intestine;Fecal	3.0695	20.5311	Human_associated
IMGPR_plasmid_3300014800_000072	3227	d__Bacteria;p__Bacteroidota;c__Bacteroidia;o__Bacteroidales;f__Bacteroidaceae	Host-associated;Mammals: Human;Digestive system;Large intestine;Fecal	3.02137	19.5195	Human_associated
IMGPR_plasmid_3300014802_000001	5765	d__Bacteria;p__Firmicutes_A;c__Clostridia;o__Oscillospirales	Host-associated;Mammals: Human;Digestive system;Large intestine;Fecal	3.08056	20.7705	Human_associated
IMGPR_plasmid_3300014802_000002	5676	d__Bacteria;p__Bacteroidota;c__Bacteroidia;o__Bacteroidales	Host-associated;Mammals: Human;Digestive system;Large intestine;Fecal	2.22164	8.22248	Human_associated
IMGPR_plasmid_3300014802_000006	6162	d__Bacteria;p__Bacteroidota;c__Bacteroidia;o__Bacteroidales	Host-associated;Mammals: Human;Digestive system;Large intestine;Fecal	2.55808	11.911	Human_associated
IMGPR_plasmid_3300014802_000007	3757	d__Bacteria;p__Actinobacteriota;c__Actinomycetia;o__Actinomycetales;f__Bifidobacteriaceae;g__Bifidobacterium;s__Bifidobacterium longum	Host-associated;Mammals: Human;Digestive system;Large intestine;Fecal	3.4857	31.6453	Human_associated
IMGPR_plasmid_3300014802_000009	4229	d__Bacteria;p__Bacteroidota;c__Bacteroidia;o__Bacteroidales	Host-associated;Mammals: Human;Digestive system;Large intestine;Fecal	2.80304	15.4947	Human_associated
IMGPR_plasmid_3300014802_000020	34764	d__Bacteria;p__Bacteroidota;c__Bacteroidia;o__Bacteroidales	Host-associated;Mammals: Human;Digestive system;Large intestine;Fecal	1.21877	2.38302	Human_associated
IMGPR_plasmid_3300014802_000175	10257	d__Bacteria;p__Actinobacteriota;c__Actinomycetia;o__Actinomycetales;f__Bifidobacteriaceae;g__Bifidobacterium;s__Bifidobacterium longum	Host-associated;Mammals: Human;Digestive system;Large intestine;Fecal	2.19311	7.96301	Human_associated
IMGPR_plasmid_3300014803_000011	5868	d__Bacteria;p__Bacteroidota;c__Bacteroidia;o__Bacteroidales	Host-associated;Mammals: Human;Digestive system;Large intestine;Fecal	2.58527	12.2669	Human_associated
IMGPR_plasmid_3300014803_000057	2815	d__Bacteria;p__Bacteroidota;c__Bacteroidia;o__Bacteroidales;f__Bacteroidaceae	Host-associated;Mammals: Human;Digestive system;Large intestine;Fecal	3.23242	24.341	Human_associated
IMGPR_plasmid_3300014804_000002	5484	d__Bacteria;p__Firmicutes_A;c__Clostridia;o__Lachnospirales;f__Lachnospiraceae	Host-associated;Mammals: Human;Digestive system;Large intestine;Fecal	2.85174	16.3179	Human_associated
IMGPR_plasmid_3300014804_000014	7133	d__Bacteria;p__Bacteroidota;c__Bacteroidia;o__Bacteroidales	Host-associated;Mammals: Human;Digestive system;Large intestine;Fecal	2.34504	9.43365	Human_associated
IMGPR_plasmid_3300014804_000035	2724	d__Bacteria;p__Firmicutes_A;c__Clostridia	Host-associated;Mammals: Human;Digestive system;Large intestine;Fecal	3.60524	35.7903	Human_associated
IMGPR_plasmid_3300014804_000042	2024		Host-associated;Mammals: Human;Digestive system;Large intestine;Fecal	3.56454	34.3231	Human_associated
IMGPR_plasmid_3300014804_000068	5011		Host-associated;Mammals: Human;Digestive system;Large intestine;Fecal	1.8623	5.43853	Human_associated
IMGPR_plasmid_3300014804_000075	4137	d__Bacteria;p__Actinobacteriota;c__Coriobacteriia;o__Coriobacteriales;f__Coriobacteriaceae;g__Collinsella;s__Collinsella sp900540945	Host-associated;Mammals: Human;Digestive system;Large intestine;Fecal	3.26773	25.2517	Human_associated
IMGPR_plasmid_3300014806_000003	6601	d__Bacteria;p__Firmicutes_A;c__Clostridia;o__Lachnospirales;f__Lachnospiraceae	Host-associated;Mammals: Human;Digestive system;Large intestine;Fecal	2.52707	11.5167	Human_associated
IMGPR_plasmid_3300014806_000005	5523	d__Bacteria;p__Firmicutes_A;c__Clostridia;o__Oscillospirales	Host-associated;Mammals: Human;Digestive system;Large intestine;Fecal	3.06946	20.5303	Human_associated
IMGPR_plasmid_3300014806_000010	7133	d__Bacteria;p__Bacteroidota;c__Bacteroidia;o__Bacteroidales	Host-associated;Mammals: Human;Digestive system;Large intestine;Fecal	2.41926	10.2376	Human_associated
IMGPR_plasmid_3300014806_000012	10516	d__Bacteria;p__Firmicutes_A;c__Clostridia;o__Oscillospirales	Host-associated;Mammals: Human;Digestive system;Large intestine;Fecal	2.03251	6.63323	Human_associated
IMGPR_plasmid_3300014806_000013	5599	d__Bacteria;p__Firmicutes_A;c__Clostridia;o__Lachnospirales;f__Lachnospiraceae	Host-associated;Mammals: Human;Digestive system;Large intestine;Fecal	2.8179	15.7416	Human_associated
IMGPR_plasmid_3300014806_000051	3119		Host-associated;Mammals: Human;Digestive system;Large intestine;Fecal	3.35753	27.7181	Human_associated
IMGPR_plasmid_3300014806_000074	11727	d__Bacteria;p__Firmicutes_A;c__Clostridia;o__Lachnospirales;f__Lachnospiraceae	Host-associated;Mammals: Human;Digestive system;Large intestine;Fecal	2.02404	6.56881	Human_associated
IMGPR_plasmid_3300014806_000081	23130	d__Bacteria;p__Firmicutes_A;c__Clostridia;o__Oscillospirales;f__Ruminococcaceae	Host-associated;Mammals: Human;Digestive system;Large intestine;Fecal	1.25178	2.49657	Human_associated
IMGPR_plasmid_3300014807_000001	5548	d__Bacteria;p__Bacteroidota;c__Bacteroidia;o__Bacteroidales	Host-associated;Mammals: Human;Digestive system;Large intestine;Fecal	2.69461	13.7997	Human_associated
IMGPR_plasmid_3300014807_000012	3998	d__Bacteria;p__Actinobacteriota;c__Actinomycetia;o__Actinomycetales;f__Bifidobacteriaceae;g__Bifidobacterium;s__Bifidobacterium longum	Host-associated;Mammals: Human;Digestive system;Large intestine;Fecal	3.41054	29.2817	Human_associated
IMGPR_plasmid_3300014807_000037	2646	d__Bacteria;p__Firmicutes_A;c__Clostridia;o__Oscillospirales;f__Acutalibacteraceae	Host-associated;Mammals: Human;Digestive system;Large intestine;Fecal	3.45494	30.6565	Human_associated
IMGPR_plasmid_3300014807_000076	3843	d__Bacteria;p__Firmicutes_A;c__Clostridia;o__Lachnospirales;f__Lachnospiraceae	Host-associated;Mammals: Human;Digestive system;Large intestine;Fecal	3.13434	21.9734	Human_associated
IMGPR_plasmid_3300014807_000114	10283	d__Bacteria;p__Actinobacteriota;c__Actinomycetia;o__Actinomycetales;f__Bifidobacteriaceae;g__Bifidobacterium;s__Bifidobacterium longum	Host-associated;Mammals: Human;Digestive system;Large intestine;Fecal	2.16177	7.68652	Human_associated
IMGPR_plasmid_3300014808_000006	4247	d__Bacteria;p__Bacteroidota;c__Bacteroidia;o__Bacteroidales	Host-associated;Mammals: Human;Digestive system;Large intestine;Fecal	3.10699	21.3536	Human_associated
IMGPR_plasmid_3300014808_000008	7133	d__Bacteria;p__Bacteroidota;c__Bacteroidia;o__Bacteroidales	Host-associated;Mammals: Human;Digestive system;Large intestine;Fecal	2.41926	10.2376	Human_associated
IMGPR_plasmid_3300014808_000009	5209	d__Bacteria;p__Firmicutes_A;c__Clostridia;o__Oscillospirales	Host-associated;Mammals: Human;Digestive system;Large intestine;Fecal	2.9191	17.5246	Human_associated
IMGPR_plasmid_3300014808_000021	2800	d__Bacteria;p__Firmicutes_A;c__Clostridia;o__Oscillospirales;f__Ruminococcaceae;g__Ruthenibacterium;s__Ruthenibacterium lactatiformans	Host-associated;Mammals: Human;Digestive system;Large intestine;Fecal	3.52301	32.8864	Human_associated
IMGPR_plasmid_3300014824_000004	5107	d__Bacteria;p__Bacteroidota;c__Bacteroidia;o__Bacteroidales	Host-associated;Mammals: Human;Digestive system;Large intestine;Fecal	2.93655	17.8508	Human_associated
IMGPR_plasmid_3300014824_000005	6158	d__Bacteria;p__Firmicutes_A;c__Clostridia;o__Oscillospirales;f__Oscillospiraceae	Host-associated;Mammals: Human;Digestive system;Large intestine;Fecal	2.88164	16.8435	Human_associated
IMGPR_plasmid_3300014824_000006	5291	d__Bacteria;p__Proteobacteria;c__Gammaproteobacteria;o__Enterobacterales;f__Enterobacteriaceae;g__Escherichia;s__Escherichia coli	Host-associated;Mammals: Human;Digestive system;Large intestine;Fecal	2.91822	17.5083	Human_associated
IMGPR_plasmid_3300014824_000012	4492	d__Bacteria;p__Actinobacteriota;c__Coriobacteriia;o__Coriobacteriales;f__Coriobacteriaceae;g__Collinsella;s__Collinsella sp900540945	Host-associated;Mammals: Human;Digestive system;Large intestine;Fecal	3.15577	22.4711	Human_associated
IMGPR_plasmid_3300014824_000017	4275	d__Bacteria;p__Bacteroidota;c__Bacteroidia;o__Bacteroidales	Host-associated;Mammals: Human;Digestive system;Large intestine;Fecal	3.06607	20.4573	Human_associated
IMGPR_plasmid_3300014824_000018	5822	d__Bacteria;p__Bacteroidota;c__Bacteroidia;o__Bacteroidales	Host-associated;Mammals: Human;Digestive system;Large intestine;Fecal	2.71623	14.1232	Human_associated
IMGPR_plasmid_3300014824_000034	5946	d__Bacteria;p__Bacteroidota;c__Bacteroidia;o__Bacteroidales	Host-associated;Mammals: Human;Digestive system;Large intestine;Fecal	2.58764	12.2984	Human_associated
IMGPR_plasmid_3300014824_000039	4610		Host-associated;Mammals: Human;Digestive system;Large intestine;Fecal	2.50794	11.2796	Human_associated
IMGPR_plasmid_3300014824_000040	5256	d__Bacteria;p__Firmicutes_A;c__Clostridia;o__Oscillospirales;f__Acutalibacteraceae;g__UBA1417;s__UBA1417 sp003531055	Host-associated;Mammals: Human;Digestive system;Large intestine;Fecal	3.00503	19.1868	Human_associated
IMGPR_plasmid_3300014824_000041	4936	d__Bacteria;p__Firmicutes_A;c__Clostridia;o__Lachnospirales;f__Lachnospiraceae;g__Fusicatenibacter;s__Fusicatenibacter saccharivorans	Host-associated;Mammals: Human;Digestive system;Large intestine;Fecal	2.91896	17.522	Human_associated
IMGPR_plasmid_3300014824_000042	3048		Host-associated;Mammals: Human;Digestive system;Large intestine;Fecal	3.63579	36.9316	Human_associated
IMGPR_plasmid_3300014824_000044	5243	d__Bacteria;p__Firmicutes_A;c__Clostridia	Host-associated;Mammals: Human;Digestive system;Large intestine;Fecal	3.02357	19.5646	Human_associated
IMGPR_plasmid_3300014824_000050	2667	d__Bacteria;p__Firmicutes_A;c__Clostridia;o__Lachnospirales;f__Lachnospiraceae;g__Anaerostipes;s__Anaerostipes hadrus	Host-associated;Mammals: Human;Digestive system;Large intestine;Fecal	3.05881	20.3021	Human_associated
IMGPR_plasmid_3300014824_000055	3389	d__Bacteria;p__Firmicutes_A;c__Clostridia;o__Lachnospirales;f__Lachnospiraceae;g__Anaerostipes;s__Anaerostipes hadrus	Host-associated;Mammals: Human;Digestive system;Large intestine;Fecal	3.01202	19.3285	Human_associated
IMGPR_plasmid_3300014824_000066	3671	d__Bacteria;p__Proteobacteria;c__Gammaproteobacteria;o__Enterobacterales;f__Enterobacteriaceae	Host-associated;Mammals: Human;Digestive system;Large intestine;Fecal	3.55218	33.8893	Human_associated
IMGPR_plasmid_3300014824_000077	9443	d__Bacteria;p__Firmicutes_A;c__Clostridia	Host-associated;Mammals: Human;Digestive system;Large intestine;Fecal	2.11687	7.30506	Human_associated
IMGPR_plasmid_3300014824_000080	7862	d__Bacteria;p__Actinobacteriota;c__Coriobacteriia;o__Coriobacteriales;f__Eggerthellaceae;g__CAG-1427;s__CAG-1427 sp000436075	Host-associated;Mammals: Human;Digestive system;Large intestine;Fecal	2.6602	13.2992	Human_associated
IMGPR_plasmid_3300014824_000082	2689		Host-associated;Mammals: Human;Digestive system;Large intestine;Fecal	3.53657	33.349	Human_associated
IMGPR_plasmid_3300014824_000123	2110	d__Bacteria;p__Proteobacteria;c__Gammaproteobacteria;o__Enterobacterales;f__Enterobacteriaceae;g__Escherichia;s__Escherichia coli	Host-associated;Mammals: Human;Digestive system;Large intestine;Fecal	3.99431	53.2883	Human_associated
IMGPR_plasmid_3300014824_000215	23179	d__Bacteria;p__Firmicutes_A;c__Clostridia;o__Oscillospirales;f__Ruminococcaceae	Host-associated;Mammals: Human;Digestive system;Large intestine;Fecal	1.24846	2.48496	Human_associated
IMGPR_plasmid_3300014824_000372	8720		Host-associated;Mammals: Human;Digestive system;Large intestine;Fecal	2.46756	10.7936	Human_associated
IMGPR_plasmid_3300014846_000008	4236	d__Bacteria;p__Bacteroidota;c__Bacteroidia;o__Bacteroidales	Host-associated;Mammals: Human;Digestive system;Large intestine;Fecal	2.78404	15.1842	Human_associated
IMGPR_plasmid_3300014893_000031	3156	d__Bacteria;p__Proteobacteria;c__Gammaproteobacteria;o__Enterobacterales;f__Enterobacteriaceae;g__Escherichia;s__Escherichia coli	Host-associated;Mammals: Human;Digestive system;Large intestine;Fecal	3.34115	27.2517	Human_associated
IMGPR_plasmid_3300014895_000002	9985	d__Bacteria;p__Firmicutes;c__Bacilli;o__Staphylococcales;f__Staphylococcaceae;g__Staphylococcus	Host-associated;Mammals: Human;Digestive system;Large intestine;Fecal	1.50056	3.48421	Human_associated
IMGPR_plasmid_3300014895_000003	4225	d__Bacteria;p__Bacteroidota;c__Bacteroidia;o__Bacteroidales	Host-associated;Mammals: Human;Digestive system;Large intestine;Fecal	3.12255	21.7042	Human_associated
IMGPR_plasmid_3300014896_000005	7145	d__Bacteria;p__Firmicutes;c__Bacilli;o__Lactobacillales;f__Streptococcaceae	Host-associated;Mammals: Human;Digestive system;Large intestine;Fecal	2.08689	7.05981	Human_associated
IMGPR_plasmid_3300014902_000018	54891	d__Bacteria;p__Firmicutes_A;c__Clostridia;o__Clostridiales;f__Clostridiaceae;g__Clostridium_P;s__Clostridium_P perfringens	Host-associated;Mammals: Human;Digestive system;Large intestine;Fecal	0.599131	0.820536	Human_associated
IMGPR_plasmid_3300014902_000028	2579	d__Bacteria;p__Firmicutes;c__Bacilli;o__Staphylococcales;f__Staphylococcaceae;g__Staphylococcus	Host-associated;Mammals: Human;Digestive system;Large intestine;Fecal	3.123	21.7144	Human_associated
IMGPR_plasmid_3300014902_000052	3429		Host-associated;Mammals: Human;Digestive system;Large intestine;Fecal	3.1745	22.915	Human_associated
IMGPR_plasmid_3300014916_000005	11244	d__Bacteria;p__Firmicutes;c__Bacilli;o__Lactobacillales;f__Streptococcaceae	Host-associated;Mammals: Human;Digestive system;Large intestine;Fecal	1.79962	5.04736	Human_associated
IMGPR_plasmid_3300014916_000038	3835	d__Bacteria;p__Firmicutes_A;c__Clostridia;o__Lachnospirales;f__Lachnospiraceae	Host-associated;Mammals: Human;Digestive system;Large intestine;Fecal	3.10947	21.4091	Human_associated
IMGPR_plasmid_3300014917_000012	5423	d__Bacteria;p__Bacteroidota;c__Bacteroidia;o__Bacteroidales;f__Bacteroidaceae	Host-associated;Mammals: Human;Digestive system;Large intestine;Fecal	2.68874	13.7132	Human_associated
IMGPR_plasmid_3300014917_000015	3889	d__Bacteria;p__Bacteroidota;c__Bacteroidia;o__Bacteroidales;f__Bacteroidaceae	Host-associated;Mammals: Human;Digestive system;Large intestine;Fecal	2.77607	15.0559	Human_associated
IMGPR_plasmid_3300014917_000054	2852	d__Bacteria;p__Bacteroidota;c__Bacteroidia;o__Bacteroidales	Host-associated;Mammals: Human;Digestive system;Large intestine;Fecal	3.16569	22.7052	Human_associated
IMGPR_plasmid_3300014917_000107	10294	d__Bacteria;p__Actinobacteriota;c__Actinomycetia;o__Actinomycetales;f__Bifidobacteriaceae;g__Bifidobacterium;s__Bifidobacterium longum	Host-associated;Mammals: Human;Digestive system;Large intestine;Fecal	2.16547	7.71871	Human_associated
IMGPR_plasmid_3300014919_000001	5682	d__Bacteria;p__Bacteroidota;c__Bacteroidia;o__Bacteroidales	Host-associated;Mammals: Human;Digestive system;Large intestine;Fecal	3.05276	20.1737	Human_associated
IMGPR_plasmid_3300014919_000004	4404	d__Bacteria;p__Actinobacteriota;c__Coriobacteriia;o__Coriobacteriales;f__Coriobacteriaceae;g__Collinsella;s__Collinsella sp900540945	Host-associated;Mammals: Human;Digestive system;Large intestine;Fecal	3.11034	21.4286	Human_associated
IMGPR_plasmid_3300014921_000004	5676	d__Bacteria;p__Bacteroidota;c__Bacteroidia;o__Bacteroidales	Host-associated;Mammals: Human;Digestive system;Large intestine;Fecal	3.06846	20.5088	Human_associated
IMGPR_plasmid_3300014921_000007	8129	d__Bacteria;p__Firmicutes_A;c__Clostridia;o__Oscillospirales	Host-associated;Mammals: Human;Digestive system;Large intestine;Fecal	2.42776	10.3335	Human_associated
IMGPR_plasmid_3300014921_000028	2014	d__Bacteria;p__Firmicutes;c__Bacilli;o__Lactobacillales;f__Lactobacillaceae	Host-associated;Mammals: Human;Digestive system;Large intestine;Fecal	3.40818	29.2102	Human_associated
IMGPR_plasmid_3300014921_000086	10316	d__Bacteria;p__Actinobacteriota;c__Actinomycetia;o__Actinomycetales;f__Bifidobacteriaceae;g__Bifidobacterium;s__Bifidobacterium longum	Host-associated;Mammals: Human;Digestive system;Large intestine;Fecal	2.20641	8.08303	Human_associated
IMGPR_plasmid_3300014922_000019	4860	d__Bacteria;p__Bacteroidota;c__Bacteroidia;o__Bacteroidales	Host-associated;Mammals: Human;Digestive system;Large intestine;Fecal	2.95006	18.1072	Human_associated
IMGPR_plasmid_3300014922_000034	2932	d__Bacteria;p__Bacteroidota;c__Bacteroidia;o__Bacteroidales	Host-associated;Mammals: Human;Digestive system;Large intestine;Fecal	3.27558	25.4584	Human_associated
IMGPR_plasmid_3300014927_000004	5256	d__Bacteria;p__Proteobacteria;c__Gammaproteobacteria;o__Enterobacterales;f__Enterobacteriaceae;g__Escherichia;s__Escherichia coli	Host-associated;Mammals: Human;Digestive system;Large intestine;Fecal	2.62034	12.7404	Human_associated
IMGPR_plasmid_3300014927_000005	4217	d__Bacteria;p__Bacteroidota;c__Bacteroidia;o__Bacteroidales	Host-associated;Mammals: Human;Digestive system;Large intestine;Fecal	2.86804	16.6024	Human_associated
IMGPR_plasmid_3300014927_000008	10519	d__Bacteria;p__Firmicutes_A;c__Clostridia;o__Oscillospirales	Host-associated;Mammals: Human;Digestive system;Large intestine;Fecal	2.01705	6.51608	Human_associated
IMGPR_plasmid_3300014927_000013	5475	d__Bacteria;p__Firmicutes_A;c__Clostridia;o__Lachnospirales;f__Lachnospiraceae	Host-associated;Mammals: Human;Digestive system;Large intestine;Fecal	3.01561	19.4015	Human_associated
IMGPR_plasmid_3300014928_000002	4240	d__Bacteria;p__Bacteroidota;c__Bacteroidia;o__Bacteroidales;f__Bacteroidaceae;g__Prevotella	Host-associated;Mammals: Human;Digestive system;Large intestine;Fecal	2.93335	17.7906	Human_associated
IMGPR_plasmid_3300014931_000001	5058	d__Bacteria;p__Bacteroidota;c__Bacteroidia;o__Bacteroidales	Host-associated;Mammals: Human;Digestive system;Large intestine;Fecal	2.87495	16.7245	Human_associated
IMGPR_plasmid_3300014931_000003	6084	d__Bacteria;p__Firmicutes_A;c__Clostridia;o__Oscillospirales	Host-associated;Mammals: Human;Digestive system;Large intestine;Fecal	2.84483	16.1986	Human_associated
IMGPR_plasmid_3300014931_000018	5097	d__Bacteria;p__Firmicutes_A;c__Clostridia;o__Oscillospirales;f__Oscillospiraceae;g__CAG-83	Host-associated;Mammals: Human;Digestive system;Large intestine;Fecal	2.74705	14.5965	Human_associated
IMGPR_plasmid_3300014934_000004	4685	d__Bacteria;p__Bacteroidota;c__Bacteroidia;o__Bacteroidales	Host-associated;Mammals: Human;Digestive system;Large intestine;Fecal	2.83706	16.0656	Human_associated
IMGPR_plasmid_3300014934_000006	4240	d__Bacteria;p__Bacteroidota;c__Bacteroidia;o__Bacteroidales	Host-associated;Mammals: Human;Digestive system;Large intestine;Fecal	2.78809	15.25	Human_associated
IMGPR_plasmid_3300014934_000011	7498	d__Bacteria;p__Bacteroidota;c__Bacteroidia;o__Bacteroidales	Host-associated;Mammals: Human;Digestive system;Large intestine;Fecal	2.34839	9.46872	Human_associated
IMGPR_plasmid_3300014935_000003	5576	d__Bacteria;p__Firmicutes_A;c__Clostridia	Host-associated;Mammals: Human;Digestive system;Large intestine;Fecal	2.65434	13.2156	Human_associated
IMGPR_plasmid_3300014936_000107	2016	d__Bacteria;p__Proteobacteria;c__Gammaproteobacteria;o__Enterobacterales;f__Enterobacteriaceae;g__Escherichia;s__Escherichia coli	Host-associated;Mammals: Human;Digestive system;Large intestine;Fecal	3.6467	37.3479	Human_associated
IMGPR_plasmid_3300014937_000002	6868	d__Bacteria;p__Bacteroidota;c__Bacteroidia;o__Bacteroidales;f__Bacteroidaceae;g__Prevotella	Host-associated;Mammals: Human;Digestive system;Large intestine;Fecal	2.31262	9.10087	Human_associated
IMGPR_plasmid_3300014937_000007	3060	d__Bacteria;p__Bacteroidota;c__Bacteroidia;o__Bacteroidales;f__Bacteroidaceae;g__Prevotella	Host-associated;Mammals: Human;Digestive system;Large intestine;Fecal	3.3839	28.4855	Human_associated
IMGPR_plasmid_3300014938_000009	2467	d__Bacteria;p__Actinobacteriota;c__Actinomycetia;o__Actinomycetales;f__Bifidobacteriaceae;g__Bifidobacterium	Host-associated;Mammals: Human;Digestive system;Large intestine;Fecal	3.83144	45.1291	Human_associated
IMGPR_plasmid_3300014938_000011	2353		Host-associated;Mammals: Human;Digestive system;Large intestine;Fecal	4.08226	58.2794	Human_associated
IMGPR_plasmid_3300014938_000032	2387	d__Bacteria;p__Proteobacteria;c__Gammaproteobacteria;o__Enterobacterales;f__Enterobacteriaceae;g__Escherichia;s__Escherichia coli	Host-associated;Mammals: Human;Digestive system;Large intestine;Fecal	3.954	51.1436	Human_associated
IMGPR_plasmid_3300014938_000035	2806	d__Bacteria;p__Bacteroidota;c__Bacteroidia;o__Bacteroidales;f__Bacteroidaceae	Host-associated;Mammals: Human;Digestive system;Large intestine;Fecal	3.28998	25.8423	Human_associated
IMGPR_plasmid_3300014938_000044	9580	d__Bacteria;p__Bacteroidota;c__Bacteroidia;o__Bacteroidales;f__Tannerellaceae;g__Parabacteroides;s__Parabacteroides distasonis	Host-associated;Mammals: Human;Digestive system;Large intestine;Fecal	1.97827	6.23023	Human_associated
IMGPR_plasmid_3300014939_000003	6452	d__Bacteria;p__Firmicutes_A;c__Clostridia;o__Oscillospirales	Host-associated;Mammals: Human;Digestive system;Large intestine;Fecal	2.81351	15.6683	Human_associated
IMGPR_plasmid_3300014939_000004	4229	d__Bacteria;p__Bacteroidota;c__Bacteroidia;o__Bacteroidales	Host-associated;Mammals: Human;Digestive system;Large intestine;Fecal	2.79377	15.3425	Human_associated
IMGPR_plasmid_3300014939_000014	2717	d__Bacteria;p__Firmicutes_A;c__Clostridia	Host-associated;Mammals: Human;Digestive system;Large intestine;Fecal	3.59676	35.4798	Human_associated
IMGPR_plasmid_3300014940_000002	5680	d__Bacteria;p__Bacteroidota;c__Bacteroidia;o__Bacteroidales	Host-associated;Mammals: Human;Digestive system;Large intestine;Fecal	2.22942	8.29445	Human_associated
IMGPR_plasmid_3300014940_000003	6023	d__Bacteria;p__Firmicutes_A;c__Clostridia	Host-associated;Mammals: Human;Digestive system;Large intestine;Fecal	2.72719	14.2899	Human_associated
IMGPR_plasmid_3300014940_000008	4866	d__Bacteria;p__Bacteroidota;c__Bacteroidia;o__Bacteroidales	Host-associated;Mammals: Human;Digestive system;Large intestine;Fecal	2.79423	15.35	Human_associated
IMGPR_plasmid_3300014941_000002	5678	d__Bacteria;p__Bacteroidota;c__Bacteroidia;o__Bacteroidales	Host-associated;Mammals: Human;Digestive system;Large intestine;Fecal	2.21875	8.19586	Human_associated
IMGPR_plasmid_3300014941_000003	5406	d__Bacteria;p__Bacteroidota;c__Bacteroidia;o__Bacteroidales;f__Bacteroidaceae	Host-associated;Mammals: Human;Digestive system;Large intestine;Fecal	2.68773	13.6983	Human_associated
IMGPR_plasmid_3300014941_000004	4217	d__Bacteria;p__Bacteroidota;c__Bacteroidia;o__Bacteroidales	Host-associated;Mammals: Human;Digestive system;Large intestine;Fecal	2.86823	16.6058	Human_associated
IMGPR_plasmid_3300014941_000006	7240	d__Bacteria;p__Firmicutes_A;c__Clostridia	Host-associated;Mammals: Human;Digestive system;Large intestine;Fecal	2.91786	17.5017	Human_associated
IMGPR_plasmid_3300014941_000009	4623	d__Bacteria;p__Firmicutes_A;c__Clostridia;o__Lachnospirales;f__Lachnospiraceae;g__Agathobacter;s__Agathobacter rectalis	Host-associated;Mammals: Human;Digestive system;Large intestine;Fecal	2.92446	17.6241	Human_associated
IMGPR_plasmid_3300014941_000010	10516		Host-associated;Mammals: Human;Digestive system;Large intestine;Fecal	2.2669	8.64945	Human_associated
IMGPR_plasmid_3300014941_000015	4926		Host-associated;Mammals: Human;Digestive system;Large intestine;Fecal	2.8661	16.5683	Human_associated
IMGPR_plasmid_3300014941_000052	3068	d__Bacteria;p__Bacteroidota;c__Bacteroidia;o__Bacteroidales;f__Bacteroidaceae;g__Bacteroides	Host-associated;Mammals: Human;Digestive system;Large intestine;Fecal	3.20588	23.6773	Human_associated
IMGPR_plasmid_3300014943_000004	3037	d__Bacteria;p__Bacteroidota;c__Bacteroidia;o__Bacteroidales;f__Bacteroidaceae;g__Prevotella	Host-associated;Mammals: Human;Digestive system;Large intestine;Fecal	3.36541	27.9455	Human_associated
IMGPR_plasmid_3300014944_000003	5405	d__Bacteria;p__Bacteroidota;c__Bacteroidia;o__Bacteroidales;f__Bacteroidaceae	Host-associated;Mammals: Human;Digestive system;Large intestine;Fecal	2.69218	13.7638	Human_associated
IMGPR_plasmid_3300014944_000005	5689	d__Bacteria;p__Bacteroidota;c__Bacteroidia;o__Bacteroidales	Host-associated;Mammals: Human;Digestive system;Large intestine;Fecal	3.02653	19.6256	Human_associated
IMGPR_plasmid_3300014944_000006	7242	d__Bacteria;p__Firmicutes_A;c__Clostridia	Host-associated;Mammals: Human;Digestive system;Large intestine;Fecal	2.66676	13.3933	Human_associated
IMGPR_plasmid_3300014944_000007	10557		Host-associated;Mammals: Human;Digestive system;Large intestine;Fecal	2.04908	6.76078	Human_associated
IMGPR_plasmid_3300014944_000009	4218	d__Bacteria;p__Bacteroidota;c__Bacteroidia;o__Bacteroidales	Host-associated;Mammals: Human;Digestive system;Large intestine;Fecal	2.84713	16.2383	Human_associated
IMGPR_plasmid_3300014944_000011	5437	d__Bacteria;p__Firmicutes_A;c__Clostridia	Host-associated;Mammals: Human;Digestive system;Large intestine;Fecal	2.88317	16.8708	Human_associated
IMGPR_plasmid_3300014944_000014	9895	d__Bacteria;p__Firmicutes_A;c__Clostridia	Host-associated;Mammals: Human;Digestive system;Large intestine;Fecal	2.02903	6.60671	Human_associated
IMGPR_plasmid_3300014944_000018	9035	d__Bacteria;p__Bacteroidota;c__Bacteroidia;o__Bacteroidales	Host-associated;Mammals: Human;Digestive system;Large intestine;Fecal	2.29967	8.97091	Human_associated
IMGPR_plasmid_3300014944_000022	3751	d__Bacteria;p__Actinobacteriota;c__Actinomycetia;o__Actinomycetales;f__Bifidobacteriaceae;g__Bifidobacterium;s__Bifidobacterium longum	Host-associated;Mammals: Human;Digestive system;Large intestine;Fecal	3.53626	33.3382	Human_associated
IMGPR_plasmid_3300014946_000013	3438	d__Bacteria;p__Firmicutes;c__Bacilli;o__Lactobacillales;f__Streptococcaceae;g__Streptococcus;s__Streptococcus thermophilus	Host-associated;Mammals: Human;Digestive system;Large intestine;Fecal	2.95357	18.1743	Human_associated
IMGPR_plasmid_3300014946_000024	4528	d__Bacteria;p__Firmicutes;c__Bacilli;o__Lactobacillales;f__Streptococcaceae;g__Streptococcus;s__Streptococcus thermophilus	Host-associated;Mammals: Human;Digestive system;Large intestine;Fecal	2.60997	12.5986	Human_associated
IMGPR_plasmid_3300014948_000006	9255	d__Bacteria;p__Bacteroidota;c__Bacteroidia;o__Bacteroidales	Host-associated;Mammals: Human;Digestive system;Large intestine;Fecal	2.12272	7.35387	Human_associated
IMGPR_plasmid_3300014948_000007	5135	d__Bacteria;p__Firmicutes;c__Bacilli;o__Lactobacillales;f__Streptococcaceae;g__Streptococcus;s__Streptococcus thermophilus	Host-associated;Mammals: Human;Digestive system;Large intestine;Fecal	2.44074	10.4815	Human_associated
IMGPR_plasmid_3300014948_000016	4912	d__Bacteria;p__Bacteroidota;c__Bacteroidia;o__Bacteroidales	Host-associated;Mammals: Human;Digestive system;Large intestine;Fecal	2.83857	16.0914	Human_associated
IMGPR_plasmid_3300014948_000036	3656	d__Bacteria;p__Firmicutes;c__Bacilli;o__Lactobacillales;f__Streptococcaceae;g__Streptococcus;s__Streptococcus thermophilus	Host-associated;Mammals: Human;Digestive system;Large intestine;Fecal	2.79626	15.3832	Human_associated
IMGPR_plasmid_3300014948_000042	6240	d__Bacteria;p__Firmicutes_A;c__Clostridia;o__Lachnospirales;f__Lachnospiraceae	Host-associated;Mammals: Human;Digestive system;Large intestine;Fecal	2.77905	15.1037	Human_associated
IMGPR_plasmid_3300014948_000045	2878	d__Bacteria;p__Bacteroidota;c__Bacteroidia;o__Bacteroidales	Host-associated;Mammals: Human;Digestive system;Large intestine;Fecal	3.19815	23.4872	Human_associated
IMGPR_plasmid_3300014949_000002	4228	d__Bacteria;p__Bacteroidota;c__Bacteroidia;o__Bacteroidales	Host-associated;Mammals: Human;Digestive system;Large intestine;Fecal	2.8293	15.9337	Human_associated
IMGPR_plasmid_3300014949_000017	2797	d__Bacteria;p__Firmicutes_A;c__Clostridia;o__Oscillospirales;f__Ruminococcaceae;g__Ruthenibacterium;s__Ruthenibacterium lactatiformans	Host-associated;Mammals: Human;Digestive system;Large intestine;Fecal	3.39457	28.8017	Human_associated
IMGPR_plasmid_3300014949_000026	3117	d__Bacteria;p__Firmicutes_A;c__Clostridia;o__Lachnospirales;f__Lachnospiraceae	Host-associated;Mammals: Human;Digestive system;Large intestine;Fecal	3.18462	23.1581	Human_associated
IMGPR_plasmid_3300014949_000056	3205	d__Bacteria;p__Bacteroidota;c__Bacteroidia;o__Bacteroidales;f__Bacteroidaceae	Host-associated;Mammals: Human;Digestive system;Large intestine;Fecal	3.16125	22.6001	Human_associated
IMGPR_plasmid_3300014950_000009	3451	d__Bacteria;p__Bacteroidota;c__Bacteroidia;o__Bacteroidales;f__Bacteroidaceae;g__Prevotella	Host-associated;Mammals: Human;Digestive system;Large intestine;Fecal	3.28985	25.839	Human_associated
IMGPR_plasmid_3300014950_000021	4576	d__Bacteria;p__Firmicutes;c__Bacilli;o__Lactobacillales;f__Enterococcaceae	Host-associated;Mammals: Human;Digestive system;Large intestine;Fecal	2.5347	11.6127	Human_associated
IMGPR_plasmid_3300014950_000169	2852	d__Bacteria;p__Firmicutes_A;c__Clostridia	Host-associated;Mammals: Human;Digestive system;Large intestine;Fecal	3.49757	32.0352	Human_associated
IMGPR_plasmid_3300014951_000004	5679	d__Bacteria;p__Bacteroidota;c__Bacteroidia;o__Bacteroidales	Host-associated;Mammals: Human;Digestive system;Large intestine;Fecal	2.21302	8.14332	Human_associated
IMGPR_plasmid_3300014951_000014	3011	d__Bacteria;p__Actinobacteriota;c__Coriobacteriia;o__Coriobacteriales	Host-associated;Mammals: Human;Digestive system;Large intestine;Fecal	3.49	31.7859	Human_associated
IMGPR_plasmid_3300014952_000003	4225	d__Bacteria;p__Bacteroidota;c__Bacteroidia;o__Bacteroidales	Host-associated;Mammals: Human;Digestive system;Large intestine;Fecal	3.08082	20.7762	Human_associated
IMGPR_plasmid_3300014952_000004	33113	d__Bacteria;p__Bacteroidota;c__Bacteroidia;o__Bacteroidales	Host-associated;Mammals: Human;Digestive system;Large intestine;Fecal	1.22878	2.41704	Human_associated
IMGPR_plasmid_3300014953_000003	7293	d__Bacteria;p__Bacteroidota;c__Bacteroidia;o__Bacteroidales	Host-associated;Mammals: Human;Digestive system;Large intestine;Fecal	2.5068	11.2656	Human_associated
IMGPR_plasmid_3300014953_000007	5121	d__Bacteria;p__Firmicutes_A;c__Clostridia	Host-associated;Mammals: Human;Digestive system;Large intestine;Fecal	2.91098	17.3748	Human_associated
IMGPR_plasmid_3300014953_000037	9408		Host-associated;Mammals: Human;Digestive system;Large intestine;Fecal	2.10528	7.20936	Human_associated
IMGPR_plasmid_3300014953_000040	9026	d__Bacteria;p__Bacteroidota;c__Bacteroidia;o__Bacteroidales	Host-associated;Mammals: Human;Digestive system;Large intestine;Fecal	2.23282	8.32611	Human_associated
IMGPR_plasmid_3300014953_000041	5192		Host-associated;Mammals: Human;Digestive system;Large intestine;Fecal	2.60921	12.5883	Human_associated
IMGPR_plasmid_3300014953_000072	5057	d__Bacteria;p__Bacteroidota;c__Bacteroidia;o__Bacteroidales;f__Tannerellaceae;g__Parabacteroides;s__Parabacteroides distasonis	Host-associated;Mammals: Human;Digestive system;Large intestine;Fecal	2.77669	15.0657	Human_associated
IMGPR_plasmid_3300014953_000110	2012	d__Bacteria;p__Proteobacteria;c__Gammaproteobacteria;o__Enterobacterales;f__Enterobacteriaceae;g__Escherichia;s__Escherichia coli	Host-associated;Mammals: Human;Digestive system;Large intestine;Fecal	3.65536	37.6816	Human_associated
IMGPR_plasmid_3300014954_000003	4230	d__Bacteria;p__Bacteroidota;c__Bacteroidia;o__Bacteroidales	Host-associated;Mammals: Human;Digestive system;Large intestine;Fecal	2.76608	14.8962	Human_associated
IMGPR_plasmid_3300014954_000004	4726	d__Bacteria;p__Firmicutes_A;c__Clostridia	Host-associated;Mammals: Human;Digestive system;Large intestine;Fecal	3.03907	19.8858	Human_associated
IMGPR_plasmid_3300014954_000005	6138	d__Bacteria;p__Firmicutes_A;c__Clostridia;o__Oscillospirales	Host-associated;Mammals: Human;Digestive system;Large intestine;Fecal	2.89656	17.1118	Human_associated
IMGPR_plasmid_3300014954_000009	6223	d__Bacteria;p__Actinobacteriota;c__Actinomycetia;o__Actinomycetales;f__Bifidobacteriaceae;g__Bifidobacterium;s__Bifidobacterium longum	Host-associated;Mammals: Human;Digestive system;Large intestine;Fecal	2.8775	16.7699	Human_associated
IMGPR_plasmid_3300014954_000043	4851	d__Bacteria;p__Firmicutes_A;c__Clostridia;o__Lachnospirales;f__Lachnospiraceae;g__Anaerobutyricum;s__Anaerobutyricum hallii	Host-associated;Mammals: Human;Digestive system;Large intestine;Fecal	2.94351	17.9824	Human_associated
IMGPR_plasmid_3300014954_000048	3108	d__Bacteria;p__Firmicutes_A;c__Clostridia	Host-associated;Mammals: Human;Digestive system;Large intestine;Fecal	2.78567	15.2106	Human_associated
IMGPR_plasmid_3300014955_000001	7544	d__Bacteria;p__Firmicutes_A;c__Clostridia;o__Lachnospirales;f__Lachnospiraceae	Host-associated;Mammals: Human;Digestive system;Large intestine;Fecal	2.32483	9.22498	Human_associated
IMGPR_plasmid_3300014955_000003	4465	d__Bacteria;p__Firmicutes_A;c__Clostridia;o__Oscillospirales;f__Ruminococcaceae;g__Faecalibacterium	Host-associated;Mammals: Human;Digestive system;Large intestine;Fecal	3.41428	29.395	Human_associated
IMGPR_plasmid_3300014955_000005	3064	d__Bacteria;p__Bacteroidota;c__Bacteroidia;o__Bacteroidales;f__Bacteroidaceae;g__Prevotella	Host-associated;Mammals: Human;Digestive system;Large intestine;Fecal	3.38969	28.6567	Human_associated
IMGPR_plasmid_3300014956_000002	5780	d__Bacteria;p__Firmicutes_A;c__Clostridia	Host-associated;Mammals: Human;Digestive system;Large intestine;Fecal	2.81323	15.6637	Human_associated
IMGPR_plasmid_3300014956_000003	6106	d__Bacteria;p__Firmicutes_A;c__Clostridia;o__Oscillospirales	Host-associated;Mammals: Human;Digestive system;Large intestine;Fecal	2.90554	17.2751	Human_associated
IMGPR_plasmid_3300014956_000006	6835	d__Bacteria;p__Firmicutes_A;c__Clostridia;o__Oscillospirales	Host-associated;Mammals: Human;Digestive system;Large intestine;Fecal	2.82137	15.7998	Human_associated
IMGPR_plasmid_3300014956_000007	33132	d__Bacteria;p__Bacteroidota;c__Bacteroidia;o__Bacteroidales	Host-associated;Mammals: Human;Digestive system;Large intestine;Fecal	0.938252	1.55551	Human_associated
IMGPR_plasmid_3300014956_000011	9282	d__Bacteria;p__Firmicutes_A;c__Clostridia	Host-associated;Mammals: Human;Digestive system;Large intestine;Fecal	2.12046	7.33496	Human_associated
IMGPR_plasmid_3300014956_000012	5076	d__Bacteria;p__Bacteroidota;c__Bacteroidia;o__Bacteroidales	Host-associated;Mammals: Human;Digestive system;Large intestine;Fecal	2.60001	12.4639	Human_associated
IMGPR_plasmid_3300014956_000014	7221	d__Bacteria;p__Bacteroidota;c__Bacteroidia;o__Bacteroidales	Host-associated;Mammals: Human;Digestive system;Large intestine;Fecal	2.20544	8.07423	Human_associated
IMGPR_plasmid_3300014958_000004	5689	d__Bacteria;p__Bacteroidota;c__Bacteroidia;o__Bacteroidales	Host-associated;Mammals: Human;Digestive system;Large intestine;Fecal	3.04508	20.0117	Human_associated
IMGPR_plasmid_3300014958_000009	9228	d__Bacteria;p__Bacteroidota;c__Bacteroidia;o__Bacteroidales	Host-associated;Mammals: Human;Digestive system;Large intestine;Fecal	2.05286	6.79012	Human_associated
IMGPR_plasmid_3300014958_000020	2997		Host-associated;Mammals: Human;Digestive system;Large intestine;Fecal	3.46514	30.9809	Human_associated
IMGPR_plasmid_3300014958_000022	4039	d__Bacteria;p__Firmicutes_A;c__Clostridia;o__Lachnospirales;f__Lachnospiraceae	Host-associated;Mammals: Human;Digestive system;Large intestine;Fecal	3.09385	21.0618	Human_associated
IMGPR_plasmid_3300014958_000025	2716	d__Bacteria;p__Firmicutes_A;c__Clostridia	Host-associated;Mammals: Human;Digestive system;Large intestine;Fecal	3.55868	34.1167	Human_associated
IMGPR_plasmid_3300014958_000056	2839	d__Bacteria;p__Bacteroidota;c__Bacteroidia;o__Bacteroidales	Host-associated;Mammals: Human;Digestive system;Large intestine;Fecal	3.20024	23.5383	Human_associated
IMGPR_plasmid_3300014963_000001	4876	d__Bacteria;p__Actinobacteriota;c__Coriobacteriia;o__Coriobacteriales;f__Coriobacteriaceae;g__Collinsella	Host-associated;Mammals: Human;Digestive system;Large intestine;Fecal	3.02748	19.6451	Human_associated
IMGPR_plasmid_3300014963_000005	3024		Host-associated;Mammals: Human;Digestive system;Large intestine;Fecal	3.17947	23.0339	Human_associated
IMGPR_plasmid_3300014963_000006	12238	d__Bacteria;p__Firmicutes_A;c__Clostridia;o__Oscillospirales	Host-associated;Mammals: Human;Digestive system;Large intestine;Fecal	2.31528	9.12777	Human_associated
IMGPR_plasmid_3300014963_000014	12514	d__Bacteria;p__Firmicutes_A;c__Clostridia	Host-associated;Mammals: Human;Digestive system;Large intestine;Fecal	1.82968	5.23189	Human_associated
IMGPR_plasmid_3300014963_000028	5603	d__Bacteria;p__Firmicutes_A;c__Clostridia;o__Lachnospirales;f__Lachnospiraceae	Host-associated;Mammals: Human;Digestive system;Large intestine;Fecal	2.99427	18.9708	Human_associated
IMGPR_plasmid_3300014963_000030	3203	d__Bacteria;p__Firmicutes_A;c__Clostridia;o__Oscillospirales;f__Ruminococcaceae;g__Ruminococcus_C;s__Ruminococcus_C sp000433635	Host-associated;Mammals: Human;Digestive system;Large intestine;Fecal	3.19325	23.3676	Human_associated
IMGPR_plasmid_3300014963_000031	5208	d__Bacteria;p__Firmicutes_A;c__Clostridia;o__Oscillospirales;f__Acutalibacteraceae;g__UBA1417;s__UBA1417 sp003531055	Host-associated;Mammals: Human;Digestive system;Large intestine;Fecal	3.01813	19.4531	Human_associated
IMGPR_plasmid_3300014963_000039	35558	d__Bacteria;p__Bacteroidota;c__Bacteroidia;o__Bacteroidales	Host-associated;Mammals: Human;Digestive system;Large intestine;Fecal	1.23317	2.4321	Human_associated
IMGPR_plasmid_3300014963_000041	5164	d__Bacteria;p__Firmicutes_A;c__Clostridia;o__Oscillospirales;f__Acutalibacteraceae;g__Eubacterium_R;s__Eubacterium_R sp000433975	Host-associated;Mammals: Human;Digestive system;Large intestine;Fecal	2.57445	12.1241	Human_associated
IMGPR_plasmid_3300014963_000077	3723		Host-associated;Mammals: Human;Digestive system;Large intestine;Fecal	2.99309	18.9472	Human_associated
IMGPR_plasmid_3300014963_000115	4190	d__Bacteria;p__Firmicutes;c__Bacilli;o__Lactobacillales;f__Streptococcaceae	Host-associated;Mammals: Human;Digestive system;Large intestine;Fecal	2.85877	16.4401	Human_associated
IMGPR_plasmid_3300014963_000116	14569		Host-associated;Mammals: Human;Digestive system;Large intestine;Fecal	1.67071	4.31595	Human_associated
IMGPR_plasmid_3300014963_000134	3781		Host-associated;Mammals: Human;Digestive system;Large intestine;Fecal	2.5758	12.1418	Human_associated
IMGPR_plasmid_3300014963_000158	3818		Host-associated;Mammals: Human;Digestive system;Large intestine;Fecal	3.2777	25.5147	Human_associated
IMGPR_plasmid_3300014963_000189	19884		Host-associated;Mammals: Human;Digestive system;Large intestine;Fecal	1.20595	2.33992	Human_associated
IMGPR_plasmid_3300014963_000546	20872	d__Bacteria;p__Firmicutes_A;c__Clostridia;o__Lachnospirales;f__Lachnospiraceae;g__KLE1615;s__KLE1615 sp900066985	Host-associated;Mammals: Human;Digestive system;Large intestine;Fecal	1.33114	2.78534	Human_associated
IMGPR_plasmid_3300014970_000004	5682	d__Bacteria;p__Bacteroidota;c__Bacteroidia;o__Bacteroidales	Host-associated;Mammals: Human;Digestive system;Large intestine;Fecal	2.22168	8.22285	Human_associated
IMGPR_plasmid_3300014970_000008	3761	d__Bacteria;p__Actinobacteriota;c__Actinomycetia;o__Actinomycetales;f__Bifidobacteriaceae;g__Bifidobacterium;s__Bifidobacterium longum	Host-associated;Mammals: Human;Digestive system;Large intestine;Fecal	3.47188	31.1972	Human_associated
IMGPR_plasmid_3300014970_000041	3204	d__Bacteria;p__Bacteroidota;c__Bacteroidia;o__Bacteroidales;f__Bacteroidaceae	Host-associated;Mammals: Human;Digestive system;Large intestine;Fecal	3.12771	21.8216	Human_associated
IMGPR_plasmid_3300014971_000004	4221	d__Bacteria;p__Bacteroidota;c__Bacteroidia;o__Bacteroidales	Host-associated;Mammals: Human;Digestive system;Large intestine;Fecal	3.09326	21.0489	Human_associated
IMGPR_plasmid_3300014971_000005	6126	d__Bacteria;p__Firmicutes_A;c__Clostridia;o__Oscillospirales;f__Oscillospiraceae	Host-associated;Mammals: Human;Digestive system;Large intestine;Fecal	2.8221	15.8121	Human_associated
IMGPR_plasmid_3300014971_000009	7761	d__Bacteria;p__Firmicutes;c__Bacilli;o__Erysipelotrichales;f__Erysipelotrichaceae;g__Holdemanella	Host-associated;Mammals: Human;Digestive system;Large intestine;Fecal	2.04706	6.74512	Human_associated
IMGPR_plasmid_3300014971_000010	5620	d__Bacteria;p__Firmicutes_A;c__Clostridia;o__Lachnospirales;f__Lachnospiraceae	Host-associated;Mammals: Human;Digestive system;Large intestine;Fecal	2.76548	14.8867	Human_associated
IMGPR_plasmid_3300014971_000043	3117	d__Bacteria;p__Firmicutes_A;c__Clostridia;o__Lachnospirales;f__Lachnospiraceae	Host-associated;Mammals: Human;Digestive system;Large intestine;Fecal	3.23949	24.5206	Human_associated
IMGPR_plasmid_3300014971_000060	6271	d__Bacteria;p__Firmicutes_A;c__Clostridia;o__Oscillospirales;f__Ruminococcaceae;g__Gemmiger	Host-associated;Mammals: Human;Digestive system;Large intestine;Fecal	2.8422	16.1534	Human_associated
IMGPR_plasmid_3300014971_000087	3206	d__Bacteria;p__Bacteroidota;c__Bacteroidia;o__Bacteroidales;f__Bacteroidaceae	Host-associated;Mammals: Human;Digestive system;Large intestine;Fecal	3.17344	22.8896	Human_associated
IMGPR_plasmid_3300014972_000013	5472	d__Bacteria;p__Firmicutes_A;c__Clostridia;o__Lachnospirales;f__Lachnospiraceae	Host-associated;Mammals: Human;Digestive system;Large intestine;Fecal	2.83741	16.0715	Human_associated
IMGPR_plasmid_3300014972_000018	5176		Host-associated;Mammals: Human;Digestive system;Large intestine;Fecal	3.03525	19.8061	Human_associated
IMGPR_plasmid_3300015155_000012	5267	d__Bacteria;p__Proteobacteria;c__Gammaproteobacteria;o__Enterobacterales;f__Enterobacteriaceae	Host-associated;Mammals: Human;Digestive system;Large intestine;Fecal	2.94128	17.94	Human_associated
IMGPR_plasmid_3300015155_000020	4188		Host-associated;Mammals: Human;Digestive system;Large intestine;Fecal	2.87842	16.7861	Human_associated
IMGPR_plasmid_3300015155_000027	3442	d__Bacteria;p__Firmicutes;c__Bacilli;o__Lactobacillales;f__Streptococcaceae;g__Streptococcus;s__Streptococcus lutetiensis	Host-associated;Mammals: Human;Digestive system;Large intestine;Fecal	2.94943	18.0951	Human_associated
IMGPR_plasmid_3300015155_000054	4339	d__Bacteria;p__Proteobacteria;c__Gammaproteobacteria;o__Enterobacterales;f__Enterobacteriaceae	Host-associated;Mammals: Human;Digestive system;Large intestine;Fecal	2.80459	15.5202	Human_associated
IMGPR_plasmid_3300015156_000055	3927		Host-associated;Mammals: Human;Digestive system;Large intestine;Fecal	2.40303	10.0566	Human_associated
IMGPR_plasmid_3300015156_000064	6899	d__Bacteria;p__Proteobacteria;c__Gammaproteobacteria;o__Enterobacterales;f__Enterobacteriaceae	Host-associated;Mammals: Human;Digestive system;Large intestine;Fecal	2.63656	12.9651	Human_associated
IMGPR_plasmid_3300015157_000008	5734	d__Bacteria;p__Bacteroidota;c__Bacteroidia;o__Bacteroidales	Host-associated;Mammals: Human;Digestive system;Large intestine;Fecal	2.2594	8.5773	Human_associated
IMGPR_plasmid_3300015157_000021	6586	d__Bacteria;p__Proteobacteria;c__Gammaproteobacteria;o__Enterobacterales;f__Enterobacteriaceae	Host-associated;Mammals: Human;Digestive system;Large intestine;Fecal	2.30546	9.02874	Human_associated
IMGPR_plasmid_3300015157_000023	8080	d__Bacteria;p__Proteobacteria;c__Gammaproteobacteria;o__Enterobacterales;f__Enterobacteriaceae	Host-associated;Mammals: Human;Digestive system;Large intestine;Fecal	2.3379	9.35947	Human_associated
IMGPR_plasmid_3300015157_000031	4215		Host-associated;Mammals: Human;Digestive system;Large intestine;Fecal	2.96129	18.3229	Human_associated
IMGPR_plasmid_3300015157_000071	3487	d__Bacteria;p__Firmicutes_C;c__Negativicutes;o__Selenomonadales;f__Selenomonadaceae;g__Megamonas;s__Megamonas funiformis	Host-associated;Mammals: Human;Digestive system;Large intestine;Fecal	3.01566	19.4025	Human_associated
IMGPR_plasmid_3300015172_000001	3967		Host-associated;Mammals: Human;Digestive system;Large intestine;Fecal	2.96413	18.3778	Human_associated
IMGPR_plasmid_3300015174_000012	3552	d__Bacteria;p__Firmicutes;c__Bacilli;o__Lactobacillales;f__Streptococcaceae	Host-associated;Mammals: Human;Digestive system;Large intestine;Fecal	2.72625	14.2756	Human_associated
IMGPR_plasmid_3300015175_000005	5195	d__Bacteria;p__Proteobacteria;c__Gammaproteobacteria;o__Enterobacterales;f__Enterobacteriaceae	Host-associated;Mammals: Human;Digestive system;Large intestine;Fecal	2.57892	12.1829	Human_associated
IMGPR_plasmid_3300015175_000007	4232		Host-associated;Mammals: Human;Digestive system;Large intestine;Fecal	2.89773	17.1329	Human_associated
IMGPR_plasmid_3300015178_000002	7898	d__Bacteria;p__Proteobacteria;c__Gammaproteobacteria;o__Enterobacterales;f__Enterobacteriaceae;g__Klebsiella;s__Klebsiella pneumoniae	Host-associated;Mammals: Human;Digestive system;Large intestine;Fecal	2.46952	10.8168	Human_associated
IMGPR_plasmid_3300015179_000010	11957		Host-associated;Mammals: Human;Digestive system;Large intestine;Fecal	1.95893	6.09175	Human_associated
IMGPR_plasmid_3300015179_000013	7316	d__Bacteria;p__Proteobacteria;c__Gammaproteobacteria;o__Enterobacterales;f__Enterobacteriaceae	Host-associated;Mammals: Human;Digestive system;Large intestine;Fecal	2.44207	10.4968	Human_associated
IMGPR_plasmid_3300015181_000001	5568	d__Bacteria;p__Proteobacteria;c__Gammaproteobacteria;o__Enterobacterales;f__Enterobacteriaceae	Host-associated;Mammals: Human;Digestive system;Large intestine;Fecal	2.91468	17.443	Human_associated
IMGPR_plasmid_3300015183_000001	7544	d__Bacteria;p__Firmicutes_A;c__Clostridia;o__Lachnospirales;f__Lachnospiraceae	Host-associated;Mammals: Human;Digestive system;Large intestine;Fecal	2.49943	11.1755	Human_associated
IMGPR_plasmid_3300015183_000014	4232		Host-associated;Mammals: Human;Digestive system;Large intestine;Fecal	2.94201	17.9538	Human_associated
IMGPR_plasmid_3300015184_000007	2517	d__Bacteria;p__Firmicutes_C;c__Negativicutes;o__Selenomonadales;f__Selenomonadaceae;g__Megamonas;s__Megamonas funiformis	Host-associated;Mammals: Human;Digestive system;Large intestine;Fecal	3.21808	23.9802	Human_associated
IMGPR_plasmid_3300015184_000008	6909	d__Bacteria;p__Proteobacteria;c__Gammaproteobacteria	Host-associated;Mammals: Human;Digestive system;Large intestine;Fecal	3.58744	35.1416	Human_associated
IMGPR_plasmid_3300015184_000009	2874	d__Bacteria;p__Proteobacteria;c__Gammaproteobacteria;o__Enterobacterales;f__Enterobacteriaceae	Host-associated;Mammals: Human;Digestive system;Large intestine;Fecal	3.67823	38.5764	Human_associated
IMGPR_plasmid_3300015185_000015	6303		Host-associated;Mammals: Human;Digestive system;Large intestine;Fecal	2.39802	10.0014	Human_associated
IMGPR_plasmid_3300015186_000003	5305	d__Bacteria;p__Proteobacteria;c__Gammaproteobacteria;o__Enterobacterales;f__Enterobacteriaceae;g__Escherichia;s__Escherichia coli	Host-associated;Mammals: Human;Digestive system;Large intestine;Fecal	2.645	13.0835	Human_associated
IMGPR_plasmid_3300015186_000021	58056	d__Bacteria;p__Proteobacteria;c__Gammaproteobacteria;o__Enterobacterales;f__Enterobacteriaceae	Host-associated;Mammals: Human;Digestive system;Large intestine;Fecal	1.07572	1.9321	Human_associated
IMGPR_plasmid_3300015186_000023	4214		Host-associated;Mammals: Human;Digestive system;Large intestine;Fecal	2.8085	15.5851	Human_associated
IMGPR_plasmid_3300015186_000029	3502	d__Bacteria;p__Firmicutes_C;c__Negativicutes;o__Selenomonadales;f__Selenomonadaceae;g__Megamonas;s__Megamonas funiformis	Host-associated;Mammals: Human;Digestive system;Large intestine;Fecal	2.97351	18.5605	Human_associated
IMGPR_plasmid_3300015187_000005	35760	d__Bacteria;p__Firmicutes;c__Bacilli;o__Lactobacillales;f__Lactobacillaceae	Host-associated;Mammals: Human;Digestive system;Large intestine;Fecal	1.24941	2.4883	Human_associated
IMGPR_plasmid_3300015187_000008	6000	d__Bacteria;p__Firmicutes_A;c__Clostridia;o__Lachnospirales;f__Lachnospiraceae	Host-associated;Mammals: Human;Digestive system;Large intestine;Fecal	2.63061	12.8823	Human_associated
IMGPR_plasmid_3300015187_000017	4152	d__Bacteria;p__Proteobacteria;c__Gammaproteobacteria;o__Enterobacterales;f__Enterobacteriaceae;g__Escherichia	Host-associated;Mammals: Human;Digestive system;Large intestine;Fecal	2.95337	18.1705	Human_associated
IMGPR_plasmid_3300015187_000026	8141	d__Bacteria;p__Campylobacterota;c__Campylobacteria;o__Campylobacterales;f__Campylobacteraceae;g__Campylobacter;s__Campylobacter infans	Host-associated;Mammals: Human;Digestive system;Large intestine;Fecal	2.50444	11.2367	Human_associated
IMGPR_plasmid_3300015187_000033	5075	d__Bacteria;p__Firmicutes;c__Bacilli;o__Lactobacillales;f__Streptococcaceae;g__Streptococcus	Host-associated;Mammals: Human;Digestive system;Large intestine;Fecal	2.60001	12.4638	Human_associated
IMGPR_plasmid_3300015187_000039	4018		Host-associated;Mammals: Human;Digestive system;Large intestine;Fecal	2.92048	17.5503	Human_associated
IMGPR_plasmid_3300015188_000024	10043		Host-associated;Mammals: Human;Digestive system;Large intestine;Fecal	2.0722	6.94231	Human_associated
IMGPR_plasmid_3300015188_000034	37911		Host-associated;Mammals: Human;Digestive system;Large intestine;Fecal	1.15082	2.16078	Human_associated
IMGPR_plasmid_3300015188_000060	4401		Host-associated;Mammals: Human;Digestive system;Large intestine;Fecal	2.33355	9.31449	Human_associated
IMGPR_plasmid_3300022758_000001	5723	d__Bacteria;p__Bacteroidota;c__Bacteroidia;o__Bacteroidales	Host-associated;Mammals: Human;Digestive system;Large intestine;Fecal	2.24445	8.4352	Human_associated
IMGPR_plasmid_3300022758_000002	3878	d__Bacteria;p__Proteobacteria;c__Gammaproteobacteria;o__Enterobacterales;f__Enterobacteriaceae;g__Escherichia;s__Escherichia coli	Host-associated;Mammals: Human;Digestive system;Large intestine;Fecal	3.40295	29.0527	Human_associated
IMGPR_plasmid_3300022758_000003	2622		Host-associated;Mammals: Human;Digestive system;Large intestine;Fecal	3.45848	30.7685	Human_associated
IMGPR_plasmid_3300022758_000004	2621		Host-associated;Mammals: Human;Digestive system;Large intestine;Fecal	3.46011	30.8203	Human_associated
IMGPR_plasmid_3300022758_000005	6777	d__Bacteria;p__Bacteroidota;c__Bacteroidia;o__Bacteroidales	Host-associated;Mammals: Human;Digestive system;Large intestine;Fecal	2.38586	9.86845	Human_associated
IMGPR_plasmid_3300022758_000008	6242		Host-associated;Mammals: Human;Digestive system;Large intestine;Fecal	2.05092	6.77509	Human_associated
IMGPR_plasmid_3300022758_000011	4265	d__Bacteria;p__Bacteroidota;c__Bacteroidia;o__Bacteroidales	Host-associated;Mammals: Human;Digestive system;Large intestine;Fecal	2.87892	16.7951	Human_associated
IMGPR_plasmid_3300022758_000012	5301	d__Bacteria;p__Proteobacteria;c__Gammaproteobacteria;o__Enterobacterales;f__Enterobacteriaceae;g__Escherichia;s__Escherichia coli	Host-associated;Mammals: Human;Digestive system;Large intestine;Fecal	2.97976	18.683	Human_associated
IMGPR_plasmid_3300022758_000013	4279	d__Bacteria;p__Bacteroidota;c__Bacteroidia;o__Bacteroidales	Host-associated;Mammals: Human;Digestive system;Large intestine;Fecal	2.80361	15.5041	Human_associated
IMGPR_plasmid_3300022758_000014	4265	d__Bacteria;p__Bacteroidota;c__Bacteroidia;o__Bacteroidales	Host-associated;Mammals: Human;Digestive system;Large intestine;Fecal	3.06595	20.4548	Human_associated
IMGPR_plasmid_3300022758_000016	4275	d__Bacteria;p__Bacteroidota;c__Bacteroidia;o__Bacteroidales	Host-associated;Mammals: Human;Digestive system;Large intestine;Fecal	3.11884	21.6202	Human_associated
IMGPR_plasmid_3300022758_000018	4236	d__Bacteria;p__Proteobacteria;c__Gammaproteobacteria;o__Enterobacterales;f__Pasteurellaceae	Host-associated;Mammals: Human;Digestive system;Large intestine;Fecal	2.97524	18.5944	Human_associated
IMGPR_plasmid_3300022758_000020	4218		Host-associated;Mammals: Human;Digestive system;Large intestine;Fecal	2.97252	18.541	Human_associated
IMGPR_plasmid_3300022758_000021	9069	d__Bacteria;p__Bacteroidota;c__Bacteroidia;o__Bacteroidales	Host-associated;Mammals: Human;Digestive system;Large intestine;Fecal	2.21813	8.19015	Human_associated
IMGPR_plasmid_3300022758_000022	3841	d__Bacteria;p__Proteobacteria;c__Gammaproteobacteria;o__Enterobacterales;f__Enterobacteriaceae	Host-associated;Mammals: Human;Digestive system;Large intestine;Fecal	3.55124	33.8566	Human_associated
IMGPR_plasmid_3300022758_000024	3635	d__Bacteria;p__Actinobacteriota;c__Actinomycetia;o__Actinomycetales;f__Bifidobacteriaceae;g__Bifidobacterium	Host-associated;Mammals: Human;Digestive system;Large intestine;Fecal	3.46766	31.0616	Human_associated
IMGPR_plasmid_3300022758_000025	3635	d__Bacteria;p__Actinobacteriota;c__Actinomycetia;o__Actinomycetales;f__Bifidobacteriaceae;g__Bifidobacterium	Host-associated;Mammals: Human;Digestive system;Large intestine;Fecal	3.40892	29.2327	Human_associated
IMGPR_plasmid_3300022758_000026	3481		Host-associated;Mammals: Human;Digestive system;Large intestine;Fecal	2.59616	12.4121	Human_associated
IMGPR_plasmid_3300022758_000027	3347	d__Bacteria;p__Firmicutes_A;c__Clostridia;o__Lachnospirales;f__Lachnospiraceae	Host-associated;Mammals: Human;Digestive system;Large intestine;Fecal	2.75393	14.7043	Human_associated
IMGPR_plasmid_3300022758_000028	3895	d__Bacteria;p__Bacteroidota;c__Bacteroidia;o__Bacteroidales;f__Bacteroidaceae	Host-associated;Mammals: Human;Digestive system;Large intestine;Fecal	3.07061	20.5551	Human_associated
IMGPR_plasmid_3300022758_000030	4442		Host-associated;Mammals: Human;Digestive system;Large intestine;Fecal	2.13367	7.44585	Human_associated
IMGPR_plasmid_3300022758_000031	2884	d__Bacteria;p__Bacteroidota;c__Bacteroidia;o__Bacteroidales	Host-associated;Mammals: Human;Digestive system;Large intestine;Fecal	3.13633	22.0192	Human_associated
IMGPR_plasmid_3300022758_000032	2878	d__Bacteria;p__Bacteroidota;c__Bacteroidia;o__Bacteroidales	Host-associated;Mammals: Human;Digestive system;Large intestine;Fecal	3.15273	22.3999	Human_associated
IMGPR_plasmid_3300022758_000033	2881	d__Bacteria;p__Bacteroidota;c__Bacteroidia;o__Bacteroidales	Host-associated;Mammals: Human;Digestive system;Large intestine;Fecal	3.18485	23.1637	Human_associated
IMGPR_plasmid_3300022758_000034	3793		Host-associated;Mammals: Human;Digestive system;Large intestine;Fecal	2.68504	13.6587	Human_associated
IMGPR_plasmid_3300022758_000035	2879	d__Bacteria;p__Bacteroidota;c__Bacteroidia;o__Bacteroidales	Host-associated;Mammals: Human;Digestive system;Large intestine;Fecal	3.2048	23.6506	Human_associated
IMGPR_plasmid_3300022758_000036	2878	d__Bacteria;p__Bacteroidota;c__Bacteroidia;o__Bacteroidales	Host-associated;Mammals: Human;Digestive system;Large intestine;Fecal	3.16822	22.765	Human_associated
IMGPR_plasmid_3300022758_000038	5291	d__Bacteria;p__Firmicutes_A;c__Clostridia;o__Oscillospirales;f__Oscillospiraceae;g__CAG-170;s__CAG-170 sp000432135	Host-associated;Mammals: Human;Digestive system;Large intestine;Fecal	2.60478	12.5283	Human_associated
IMGPR_plasmid_3300022758_000040	4546		Host-associated;Mammals: Human;Digestive system;Large intestine;Fecal	2.90095	17.1913	Human_associated
IMGPR_plasmid_3300023289_000004	4203	d__Bacteria;p__Bacteroidota;c__Bacteroidia;o__Bacteroidales	Host-associated;Mammals: Human;Digestive system;Large intestine;Fecal	2.77443	15.0295	Human_associated
IMGPR_plasmid_3300023289_000020	2850	d__Bacteria;p__Firmicutes_A;c__Clostridia;o__Lachnospirales;f__Lachnospiraceae;g__Roseburia	Host-associated;Mammals: Human;Digestive system;Large intestine;Fecal	3.29376	25.9441	Human_associated
IMGPR_plasmid_3300023289_000028	2483		Host-associated;Mammals: Human;Digestive system;Large intestine;Fecal	3.67437	38.4238	Human_associated
IMGPR_plasmid_3300023289_000030	99675	d__Bacteria;p__Bacteroidota;c__Bacteroidia;o__Bacteroidales;f__Tannerellaceae;g__Parabacteroides;s__Parabacteroides distasonis	Host-associated;Mammals: Human;Digestive system;Large intestine;Fecal	0.799514	1.22446	Human_associated
IMGPR_plasmid_3300023290_000008	6015	d__Bacteria;p__Firmicutes_A;c__Clostridia;o__Oscillospirales	Host-associated;Mammals: Human;Digestive system;Large intestine;Fecal	2.84517	16.2045	Human_associated
IMGPR_plasmid_3300023290_000012	6129	d__Bacteria;p__Firmicutes_A;c__Clostridia;o__Oscillospirales	Host-associated;Mammals: Human;Digestive system;Large intestine;Fecal	2.77766	15.0814	Human_associated
IMGPR_plasmid_3300023290_000019	10487	d__Bacteria;p__Firmicutes_A;c__Clostridia;o__Oscillospirales	Host-associated;Mammals: Human;Digestive system;Large intestine;Fecal	2.03479	6.65064	Human_associated
IMGPR_plasmid_3300023290_000020	4688	d__Bacteria;p__Firmicutes_A;c__Clostridia;o__Oscillospirales;f__Acutalibacteraceae;g__UBA1417;s__UBA1417 sp003531055	Host-associated;Mammals: Human;Digestive system;Large intestine;Fecal	3.16271	22.6345	Human_associated
IMGPR_plasmid_3300023290_000026	11365	d__Bacteria;p__Firmicutes_A;c__Clostridia;o__Oscillospirales;f__Butyricicoccaceae;g__Agathobaculum;s__Agathobaculum butyriciproducens	Host-associated;Mammals: Human;Digestive system;Large intestine;Fecal	2.18683	7.9069	Human_associated
IMGPR_plasmid_3300023290_000166	21858		Host-associated;Mammals: Human;Digestive system;Large intestine;Fecal	1.26258	2.53453	Human_associated
IMGPR_plasmid_3300023312_000005	6044	d__Bacteria;p__Firmicutes_A;c__Clostridia;o__Oscillospirales	Host-associated;Mammals: Human;Digestive system;Large intestine;Fecal	2.82799	15.9114	Human_associated
IMGPR_plasmid_3300023312_000006	3441	d__Bacteria;p__Bacteroidota;c__Bacteroidia;o__Bacteroidales;f__Bacteroidaceae;g__Prevotella	Host-associated;Mammals: Human;Digestive system;Large intestine;Fecal	3.24443	24.647	Human_associated
IMGPR_plasmid_3300023312_000010	5812		Host-associated;Mammals: Human;Digestive system;Large intestine;Fecal	2.84968	16.2822	Human_associated
IMGPR_plasmid_3300023312_000028	3832	d__Bacteria;p__Firmicutes;c__Bacilli;o__Erysipelotrichales;f__Erysipelotrichaceae;g__Holdemanella;s__Holdemanella porci	Host-associated;Mammals: Human;Digestive system;Large intestine;Fecal	2.80167	15.4721	Human_associated
IMGPR_plasmid_3300023312_000029	7451	d__Bacteria;p__Bacteroidota;c__Bacteroidia;o__Bacteroidales	Host-associated;Mammals: Human;Digestive system;Large intestine;Fecal	2.31285	9.10316	Human_associated
IMGPR_plasmid_3300023312_000030	5132	d__Bacteria;p__Bacteroidota;c__Bacteroidia;o__Bacteroidales;f__Bacteroidaceae;g__Prevotella	Host-associated;Mammals: Human;Digestive system;Large intestine;Fecal	2.5739	12.1169	Human_associated
IMGPR_plasmid_3300023312_000034	2426	d__Bacteria;p__Firmicutes_C;c__Negativicutes;o__Selenomonadales;f__Selenomonadaceae;g__Megamonas;s__Megamonas funiformis	Host-associated;Mammals: Human;Digestive system;Large intestine;Fecal	3.31804	26.6061	Human_associated
IMGPR_plasmid_3300023312_000044	6392	d__Bacteria;p__Firmicutes_A;c__Clostridia	Host-associated;Mammals: Human;Digestive system;Large intestine;Fecal	2.77249	14.9984	Human_associated
IMGPR_plasmid_3300023312_000045	6252		Host-associated;Mammals: Human;Digestive system;Large intestine;Fecal	2.35372	9.52465	Human_associated
IMGPR_plasmid_3300023312_000056	5564	d__Bacteria;p__Firmicutes_A;c__Clostridia;o__Lachnospirales;f__Lachnospiraceae;g__Roseburia;s__Roseburia inulinivorans	Host-associated;Mammals: Human;Digestive system;Large intestine;Fecal	2.99841	19.0537	Human_associated
IMGPR_plasmid_3300023312_000061	2192	d__Bacteria;p__Bacteroidota;c__Bacteroidia;o__Bacteroidales;f__Bacteroidaceae;g__Prevotella	Host-associated;Mammals: Human;Digestive system;Large intestine;Fecal	3.41349	29.371	Human_associated
IMGPR_plasmid_3300023479_000004	6821	d__Bacteria;p__Bacteroidota;c__Bacteroidia;o__Bacteroidales	Host-associated;Mammals: Human;Digestive system;Large intestine;Fecal	2.40618	10.0915	Human_associated
IMGPR_plasmid_3300023479_000007	4204	d__Bacteria;p__Bacteroidota;c__Bacteroidia;o__Bacteroidales	Host-associated;Mammals: Human;Digestive system;Large intestine;Fecal	3.10699	21.3537	Human_associated
IMGPR_plasmid_3300023479_000017	2483		Host-associated;Mammals: Human;Digestive system;Large intestine;Fecal	3.66986	38.2464	Human_associated
IMGPR_plasmid_3300023480_000002	5655	d__Bacteria;p__Firmicutes_A;c__Clostridia	Host-associated;Mammals: Human;Digestive system;Large intestine;Fecal	2.67082	13.4518	Human_associated
IMGPR_plasmid_3300023480_000022	87651	d__Bacteria;p__Bacteroidota;c__Bacteroidia;o__Bacteroidales;f__Bacteroidaceae;g__Bacteroides;s__Bacteroides fragilis	Host-associated;Mammals: Human;Digestive system;Large intestine;Fecal	0.799966	1.22546	Human_associated
IMGPR_plasmid_3300023484_000002	5989	d__Bacteria;p__Firmicutes_A;c__Clostridia;o__Oscillospirales	Host-associated;Mammals: Human;Digestive system;Large intestine;Fecal	2.92688	17.6694	Human_associated
IMGPR_plasmid_3300023484_000004	7552	d__Bacteria;p__Bacteroidota;c__Bacteroidia;o__Bacteroidales;f__Tannerellaceae;g__Parabacteroides;s__Parabacteroides distasonis	Host-associated;Mammals: Human;Digestive system;Large intestine;Fecal	2.32904	9.26808	Human_associated
IMGPR_plasmid_3300023484_000008	11905		Host-associated;Mammals: Human;Digestive system;Large intestine;Fecal	1.9723	6.18716	Human_associated
IMGPR_plasmid_3300023484_000011	5334	d__Bacteria;p__Firmicutes_A;c__Clostridia;o__Oscillospirales	Host-associated;Mammals: Human;Digestive system;Large intestine;Fecal	2.86829	16.6068	Human_associated
IMGPR_plasmid_3300023484_000041	44822	d__Bacteria;p__Firmicutes_A;c__Clostridia;o__Lachnospirales;f__Lachnospiraceae;g__Agathobacter;s__Agathobacter rectalis	Host-associated;Mammals: Human;Digestive system;Large intestine;Fecal	1.20889	2.34977	Human_associated
IMGPR_plasmid_3300023485_000008	6428	d__Bacteria;p__Firmicutes_A;c__Clostridia;o__Oscillospirales	Host-associated;Mammals: Human;Digestive system;Large intestine;Fecal	2.80316	15.4967	Human_associated
IMGPR_plasmid_3300023485_000013	8794	d__Bacteria;p__Firmicutes_A;c__Clostridia;o__Oscillospirales;f__Oscillospiraceae	Host-associated;Mammals: Human;Digestive system;Large intestine;Fecal	2.36883	9.68488	Human_associated
IMGPR_plasmid_3300023486_000003	4963	d__Bacteria;p__Bacteroidota;c__Bacteroidia;o__Bacteroidales	Host-associated;Mammals: Human;Digestive system;Large intestine;Fecal	2.78824	15.2524	Human_associated
IMGPR_plasmid_3300023486_000004	8806	d__Bacteria;p__Bacteroidota;c__Bacteroidia;o__Bacteroidales	Host-associated;Mammals: Human;Digestive system;Large intestine;Fecal	2.24733	8.46241	Human_associated
IMGPR_plasmid_3300023486_000008	7113	d__Bacteria;p__Actinobacteriota;c__Actinomycetia;o__Actinomycetales;f__Bifidobacteriaceae;g__Bifidobacterium;s__Bifidobacterium longum	Host-associated;Mammals: Human;Digestive system;Large intestine;Fecal	2.69049	13.7389	Human_associated
IMGPR_plasmid_3300023486_000010	7790	d__Bacteria;p__Firmicutes_A;c__Clostridia	Host-associated;Mammals: Human;Digestive system;Large intestine;Fecal	2.44185	10.4943	Human_associated
IMGPR_plasmid_3300023486_000037	2806	d__Bacteria;p__Bacteroidota;c__Bacteroidia;o__Bacteroidales	Host-associated;Mammals: Human;Digestive system;Large intestine;Fecal	3.19899	23.5077	Human_associated
IMGPR_plasmid_3300023486_000095	8730		Host-associated;Mammals: Human;Digestive system;Large intestine;Fecal	2.46797	10.7984	Human_associated
IMGPR_plasmid_3300023487_000005	8375		Host-associated;Mammals: Human;Digestive system;Large intestine;Fecal	2.42942	10.3523	Human_associated
IMGPR_plasmid_3300023487_000009	4204	d__Bacteria;p__Bacteroidota;c__Bacteroidia;o__Bacteroidales	Host-associated;Mammals: Human;Digestive system;Large intestine;Fecal	3.07523	20.6548	Human_associated
IMGPR_plasmid_3300023487_000030	3035	d__Bacteria;p__Firmicutes_A;c__Clostridia;o__Lachnospirales;f__Lachnospiraceae;g__Anaerostipes;s__Anaerostipes hadrus	Host-associated;Mammals: Human;Digestive system;Large intestine;Fecal	2.81966	15.7712	Human_associated
IMGPR_plasmid_3300023487_000037	7471	d__Bacteria;p__Bacteroidota;c__Bacteroidia;o__Bacteroidales	Host-associated;Mammals: Human;Digestive system;Large intestine;Fecal	2.34529	9.43631	Human_associated
IMGPR_plasmid_3300023487_000038	3050	d__Bacteria;p__Firmicutes_A;c__Clostridia;o__Lachnospirales;f__Lachnospiraceae	Host-associated;Mammals: Human;Digestive system;Large intestine;Fecal	3.40298	29.0535	Human_associated
IMGPR_plasmid_3300023487_000039	72170	d__Bacteria;p__Bacteroidota;c__Bacteroidia;o__Bacteroidales	Host-associated;Mammals: Human;Digestive system;Large intestine;Fecal	0.925736	1.52373	Human_associated
IMGPR_plasmid_3300023487_000089	2307	d__Bacteria;p__Firmicutes_A;c__Clostridia	Host-associated;Mammals: Human;Digestive system;Large intestine;Fecal	3.39066	28.6854	Human_associated
IMGPR_plasmid_3300023487_000090	2793		Host-associated;Mammals: Human;Digestive system;Large intestine;Fecal	3.58715	35.1308	Human_associated
IMGPR_plasmid_3300023487_000193	35832		Host-associated;Mammals: Human;Digestive system;Large intestine;Fecal	1.17505	2.2383	Human_associated
IMGPR_plasmid_3300023487_000269	2030	d__Bacteria;p__Firmicutes_A;c__Clostridia;o__Oscillospirales	Host-associated;Mammals: Human;Digestive system;Large intestine;Fecal	3.28444	25.6939	Human_associated
IMGPR_plasmid_3300023488_000003	5220	d__Bacteria;p__Proteobacteria;c__Gammaproteobacteria;o__Enterobacterales;f__Enterobacteriaceae;g__Escherichia;s__Escherichia coli	Host-associated;Mammals: Human;Digestive system;Large intestine;Fecal	2.91702	17.4862	Human_associated
IMGPR_plasmid_3300023488_000006	8707	d__Bacteria;p__Bacteroidota;c__Bacteroidia;o__Bacteroidales	Host-associated;Mammals: Human;Digestive system;Large intestine;Fecal	2.26727	8.65299	Human_associated
IMGPR_plasmid_3300023488_000008	5264	d__Bacteria;p__Proteobacteria;c__Gammaproteobacteria;o__Enterobacterales;f__Enterobacteriaceae	Host-associated;Mammals: Human;Digestive system;Large intestine;Fecal	2.63204	12.9021	Human_associated
IMGPR_plasmid_3300023488_000010	5250	d__Bacteria;p__Firmicutes_A;c__Clostridia;o__Lachnospirales;f__Lachnospiraceae	Host-associated;Mammals: Human;Digestive system;Large intestine;Fecal	2.93142	17.7542	Human_associated
IMGPR_plasmid_3300023488_000016	5879	d__Bacteria;p__Proteobacteria;c__Gammaproteobacteria;o__Enterobacterales;f__Enterobacteriaceae;g__Escherichia;s__Escherichia coli	Host-associated;Mammals: Human;Digestive system;Large intestine;Fecal	2.67403	13.4983	Human_associated
IMGPR_plasmid_3300023488_000018	6033	d__Bacteria;p__Bacteroidota;c__Bacteroidia;o__Bacteroidales	Host-associated;Mammals: Human;Digestive system;Large intestine;Fecal	2.35668	9.55582	Human_associated
IMGPR_plasmid_3300023488_000023	6398	d__Bacteria;p__Firmicutes_A;c__Clostridia	Host-associated;Mammals: Human;Digestive system;Large intestine;Fecal	2.77531	15.0435	Human_associated
IMGPR_plasmid_3300023488_000028	5699	d__Bacteria;p__Bacteroidota;c__Bacteroidia;o__Bacteroidales	Host-associated;Mammals: Human;Digestive system;Large intestine;Fecal	2.71585	14.1175	Human_associated
IMGPR_plasmid_3300023488_000049	2807	d__Bacteria;p__Bacteroidota;c__Bacteroidia;o__Bacteroidales	Host-associated;Mammals: Human;Digestive system;Large intestine;Fecal	3.27035	25.3204	Human_associated
IMGPR_plasmid_3300023489_000005	6428	d__Bacteria;p__Firmicutes_A;c__Clostridia;o__Oscillospirales	Host-associated;Mammals: Human;Digestive system;Large intestine;Fecal	2.77965	15.1134	Human_associated
IMGPR_plasmid_3300023489_000009	4203	d__Bacteria;p__Bacteroidota;c__Bacteroidia;o__Bacteroidales	Host-associated;Mammals: Human;Digestive system;Large intestine;Fecal	2.75338	14.6956	Human_associated
IMGPR_plasmid_3300023489_000016	3978	d__Bacteria;p__Actinobacteriota;c__Actinomycetia;o__Actinomycetales;f__Bifidobacteriaceae;g__Bifidobacterium;s__Bifidobacterium longum	Host-associated;Mammals: Human;Digestive system;Large intestine;Fecal	3.42721	29.7906	Human_associated
IMGPR_plasmid_3300023489_000020	8084		Host-associated;Mammals: Human;Digestive system;Large intestine;Fecal	2.50593	11.2549	Human_associated
IMGPR_plasmid_3300023489_000083	7645	d__Bacteria;p__Firmicutes;c__Bacilli;o__Lactobacillales;f__Streptococcaceae	Host-associated;Mammals: Human;Digestive system;Large intestine;Fecal	2.17824	7.83075	Human_associated
IMGPR_plasmid_3300023490_000011	8003	d__Bacteria;p__Bacteroidota;c__Bacteroidia;o__Bacteroidales	Host-associated;Mammals: Human;Digestive system;Large intestine;Fecal	2.34282	9.41051	Human_associated
IMGPR_plasmid_3300023490_000051	58171	d__Bacteria;p__Firmicutes_A;c__Clostridia;o__Lachnospirales;f__Lachnospiraceae;g__Acetatifactor	Host-associated;Mammals: Human;Digestive system;Large intestine;Fecal	0.895444	1.44842	Human_associated
IMGPR_plasmid_3300023490_000072	2806	d__Bacteria;p__Bacteroidota;c__Bacteroidia;o__Bacteroidales	Host-associated;Mammals: Human;Digestive system;Large intestine;Fecal	3.28039	25.5861	Human_associated
IMGPR_plasmid_3300023491_000002	4730	d__Bacteria;p__Firmicutes_A;c__Clostridia;o__Lachnospirales;f__Lachnospiraceae;g__Fusicatenibacter;s__Fusicatenibacter saccharivorans	Host-associated;Mammals: Human;Digestive system;Large intestine;Fecal	3.05989	20.3251	Human_associated
IMGPR_plasmid_3300023491_000012	5907		Host-associated;Mammals: Human;Digestive system;Large intestine;Fecal	2.01002	6.46346	Human_associated
IMGPR_plasmid_3300023491_000021	23365	d__Bacteria;p__Firmicutes_A;c__Clostridia;o__Oscillospirales;f__Ruminococcaceae	Host-associated;Mammals: Human;Digestive system;Large intestine;Fecal	1.25619	2.51203	Human_associated
IMGPR_plasmid_3300023491_000031	4010	d__Bacteria;p__Firmicutes_A;c__Clostridia;o__Lachnospirales;f__Lachnospiraceae	Host-associated;Mammals: Human;Digestive system;Large intestine;Fecal	3.12564	21.7745	Human_associated
IMGPR_plasmid_3300023491_000058	2937	d__Bacteria;p__Bacteroidota;c__Bacteroidia;o__Bacteroidales;f__Bacteroidaceae;g__Prevotella	Host-associated;Mammals: Human;Digestive system;Large intestine;Fecal	3.19518	23.4145	Human_associated
IMGPR_plasmid_3300023491_000093	23106	d__Bacteria;p__Firmicutes_A;c__Clostridia;o__Oscillospirales;f__Ruminococcaceae	Host-associated;Mammals: Human;Digestive system;Large intestine;Fecal	1.25333	2.50198	Human_associated
IMGPR_plasmid_3300023492_000003	5009	d__Bacteria;p__Firmicutes_A;c__Clostridia;o__Oscillospirales	Host-associated;Mammals: Human;Digestive system;Large intestine;Fecal	3.10196	21.2415	Human_associated
IMGPR_plasmid_3300023492_000004	8805	d__Bacteria;p__Bacteroidota;c__Bacteroidia;o__Bacteroidales	Host-associated;Mammals: Human;Digestive system;Large intestine;Fecal	2.25135	8.50051	Human_associated
IMGPR_plasmid_3300023492_000007	4601	d__Bacteria;p__Firmicutes_A;c__Clostridia;o__Lachnospirales;f__Lachnospiraceae;g__Agathobacter	Host-associated;Mammals: Human;Digestive system;Large intestine;Fecal	2.94022	17.9201	Human_associated
IMGPR_plasmid_3300023492_000015	40812	d__Bacteria;p__Bacteroidota;c__Bacteroidia;o__Bacteroidales;f__Bacteroidaceae	Host-associated;Mammals: Human;Digestive system;Large intestine;Fecal	1.29047	2.63449	Human_associated
IMGPR_plasmid_3300023492_000018	6113	d__Bacteria;p__Bacteroidota;c__Bacteroidia;o__Bacteroidales	Host-associated;Mammals: Human;Digestive system;Large intestine;Fecal	2.60992	12.5979	Human_associated
IMGPR_plasmid_3300023492_000020	7455	d__Bacteria;p__Bacteroidota;c__Bacteroidia;o__Bacteroidales	Host-associated;Mammals: Human;Digestive system;Large intestine;Fecal	2.36241	9.61651	Human_associated
IMGPR_plasmid_3300023492_000043	5786	d__Bacteria;p__Bacteroidota;c__Bacteroidia;o__Bacteroidales;f__Tannerellaceae;g__Parabacteroides;s__Parabacteroides distasonis	Host-associated;Mammals: Human;Digestive system;Large intestine;Fecal	2.55168	11.8286	Human_associated
IMGPR_plasmid_3300023493_000002	18907	d__Bacteria;p__Firmicutes_A;c__Clostridia;o__Lachnospirales;f__Lachnospiraceae	Host-associated;Mammals: Human;Digestive system;Large intestine;Fecal	1.66673	4.29485	Human_associated
IMGPR_plasmid_3300023493_000003	5222	d__Bacteria;p__Proteobacteria;c__Gammaproteobacteria;o__Enterobacterales;f__Enterobacteriaceae;g__Escherichia;s__Escherichia coli	Host-associated;Mammals: Human;Digestive system;Large intestine;Fecal	2.94927	18.092	Human_associated
IMGPR_plasmid_3300023493_000005	2550		Host-associated;Mammals: Human;Digestive system;Large intestine;Fecal	3.39355	28.7713	Human_associated
IMGPR_plasmid_3300023493_000011	7538	d__Bacteria;p__Bacteroidota;c__Bacteroidia;o__Bacteroidales;f__Tannerellaceae;g__Parabacteroides;s__Parabacteroides distasonis	Host-associated;Mammals: Human;Digestive system;Large intestine;Fecal	2.20903	8.10692	Human_associated
IMGPR_plasmid_3300023493_000016	4949	d__Bacteria;p__Firmicutes_A;c__Clostridia;o__Oscillospirales	Host-associated;Mammals: Human;Digestive system;Large intestine;Fecal	3.00992	19.2857	Human_associated
IMGPR_plasmid_3300023493_000017	4601	d__Bacteria;p__Firmicutes_A;c__Clostridia;o__Lachnospirales;f__Lachnospiraceae;g__Agathobacter	Host-associated;Mammals: Human;Digestive system;Large intestine;Fecal	2.942	17.9538	Human_associated
IMGPR_plasmid_3300023493_000027	41351	d__Bacteria;p__Bacteroidota;c__Bacteroidia;o__Bacteroidales;f__Bacteroidaceae	Host-associated;Mammals: Human;Digestive system;Large intestine;Fecal	1.28403	2.61118	Human_associated
IMGPR_plasmid_3300023493_000031	4127		Host-associated;Mammals: Human;Digestive system;Large intestine;Fecal	2.98911	18.8679	Human_associated
IMGPR_plasmid_3300023493_000036	9728		Host-associated;Mammals: Human;Digestive system;Large intestine;Fecal	2.36528	9.64699	Human_associated
IMGPR_plasmid_3300023493_000048	4451		Host-associated;Mammals: Human;Digestive system;Large intestine;Fecal	2.6768	13.5384	Human_associated
IMGPR_plasmid_3300023493_000053	2694	d__Bacteria;p__Firmicutes_A;c__Clostridia	Host-associated;Mammals: Human;Digestive system;Large intestine;Fecal	3.53436	33.2729	Human_associated
IMGPR_plasmid_3300023493_000056	3556	d__Bacteria;p__Firmicutes;c__Bacilli;o__Lactobacillales;f__Streptococcaceae;g__Streptococcus;s__Streptococcus thermophilus	Host-associated;Mammals: Human;Digestive system;Large intestine;Fecal	2.83667	16.0589	Human_associated
IMGPR_plasmid_3300023493_000072	4287	d__Bacteria;p__Proteobacteria;c__Gammaproteobacteria;o__Enterobacterales;f__Enterobacteriaceae	Host-associated;Mammals: Human;Digestive system;Large intestine;Fecal	2.88053	16.8237	Human_associated
IMGPR_plasmid_3300023493_000091	2807	d__Bacteria;p__Bacteroidota;c__Bacteroidia;o__Bacteroidales	Host-associated;Mammals: Human;Digestive system;Large intestine;Fecal	3.28251	25.6426	Human_associated
IMGPR_plasmid_3300023493_000102	4538		Host-associated;Mammals: Human;Digestive system;Large intestine;Fecal	2.34006	9.38184	Human_associated
IMGPR_plasmid_3300023493_000340	3152	d__Bacteria;p__Actinobacteriota	Host-associated;Mammals: Human;Digestive system;Large intestine;Fecal	3.55958	34.1484	Human_associated
IMGPR_plasmid_3300023494_000005	7230	d__Bacteria;p__Firmicutes;c__Bacilli;o__Lactobacillales;f__Streptococcaceae;g__Streptococcus;s__Streptococcus thermophilus	Host-associated;Mammals: Human;Digestive system;Large intestine;Fecal	2.39585	9.97754	Human_associated
IMGPR_plasmid_3300023494_000006	4203	d__Bacteria;p__Bacteroidota;c__Bacteroidia;o__Bacteroidales	Host-associated;Mammals: Human;Digestive system;Large intestine;Fecal	2.7721	14.9922	Human_associated
IMGPR_plasmid_3300023494_000013	6961	d__Bacteria;p__Actinobacteriota;c__Coriobacteriia;o__Coriobacteriales;f__Coriobacteriaceae;g__Collinsella	Host-associated;Mammals: Human;Digestive system;Large intestine;Fecal	2.72346	14.2329	Human_associated
IMGPR_plasmid_3300023494_000017	10501	d__Bacteria;p__Actinobacteriota;c__Actinomycetia;o__Actinomycetales;f__Bifidobacteriaceae;g__Bifidobacterium;s__Bifidobacterium longum	Host-associated;Mammals: Human;Digestive system;Large intestine;Fecal	2.20662	8.08494	Human_associated
IMGPR_plasmid_3300023495_000002	5628	d__Bacteria;p__Firmicutes_A;c__Clostridia;o__Oscillospirales	Host-associated;Mammals: Human;Digestive system;Large intestine;Fecal	2.9544	18.1902	Human_associated
IMGPR_plasmid_3300023496_000227	4950	d__Bacteria;p__Actinobacteriota;c__Actinomycetia;o__Actinomycetales;f__Bifidobacteriaceae;g__Bifidobacterium;s__Bifidobacterium longum	Host-associated;Mammals: Human;Digestive system;Large intestine;Fecal	3.07468	20.643	Human_associated
IMGPR_plasmid_3300023496_000236	2839	d__Bacteria;p__Firmicutes_A;c__Clostridia	Host-associated;Mammals: Human;Digestive system;Large intestine;Fecal	3.36071	27.8095	Human_associated
IMGPR_plasmid_3300023497_000001	3160	d__Bacteria;p__Firmicutes_A;c__Clostridia;o__Oscillospirales;f__Ruminococcaceae;g__Ruminococcus_C;s__Ruminococcus_C sp000433635	Host-associated;Mammals: Human;Digestive system;Large intestine;Fecal	3.1588	22.5423	Human_associated
IMGPR_plasmid_3300023497_000003	6822	d__Bacteria;p__Bacteroidota;c__Bacteroidia;o__Bacteroidales	Host-associated;Mammals: Human;Digestive system;Large intestine;Fecal	2.43741	10.4434	Human_associated
IMGPR_plasmid_3300023497_000008	6386	d__Bacteria;p__Firmicutes_A;c__Clostridia	Host-associated;Mammals: Human;Digestive system;Large intestine;Fecal	2.75478	14.7176	Human_associated
IMGPR_plasmid_3300023497_000011	7341	d__Bacteria;p__Bacteroidota;c__Bacteroidia;o__Bacteroidales	Host-associated;Mammals: Human;Digestive system;Large intestine;Fecal	2.36255	9.61801	Human_associated
IMGPR_plasmid_3300023497_000015	8996	d__Bacteria;p__Bacteroidota;c__Bacteroidia;o__Bacteroidales	Host-associated;Mammals: Human;Digestive system;Large intestine;Fecal	2.2511	8.49818	Human_associated
IMGPR_plasmid_3300023497_000017	8214	d__Bacteria;p__Firmicutes_A;c__Clostridia	Host-associated;Mammals: Human;Digestive system;Large intestine;Fecal	2.19269	7.9593	Human_associated
IMGPR_plasmid_3300023497_000028	2806	d__Bacteria;p__Bacteroidota;c__Bacteroidia;o__Bacteroidales	Host-associated;Mammals: Human;Digestive system;Large intestine;Fecal	3.19201	23.3374	Human_associated
IMGPR_plasmid_3300023498_000002	5141	d__Bacteria;p__Firmicutes_A;c__Clostridia;o__Lachnospirales;f__Lachnospiraceae	Host-associated;Mammals: Human;Digestive system;Large intestine;Fecal	3.00491	19.1845	Human_associated
IMGPR_plasmid_3300023498_000003	5027	d__Bacteria;p__Bacteroidota;c__Bacteroidia;o__Bacteroidales	Host-associated;Mammals: Human;Digestive system;Large intestine;Fecal	2.97023	18.4964	Human_associated
IMGPR_plasmid_3300023498_000004	8824	d__Bacteria;p__Bacteroidota;c__Bacteroidia;o__Bacteroidales	Host-associated;Mammals: Human;Digestive system;Large intestine;Fecal	2.27382	8.71645	Human_associated
IMGPR_plasmid_3300023498_000009	6907	d__Bacteria;p__Firmicutes;c__Bacilli;o__Erysipelotrichales;f__Erysipelotrichaceae;g__Holdemanella;s__Holdemanella porci	Host-associated;Mammals: Human;Digestive system;Large intestine;Fecal	2.27382	8.71645	Human_associated
IMGPR_plasmid_3300023498_000035	23375	d__Bacteria;p__Firmicutes_A;c__Clostridia;o__Oscillospirales;f__Ruminococcaceae	Host-associated;Mammals: Human;Digestive system;Large intestine;Fecal	1.26932	2.55844	Human_associated
IMGPR_plasmid_3300023498_000057	2808	d__Bacteria;p__Bacteroidota;c__Bacteroidia;o__Bacteroidales	Host-associated;Mammals: Human;Digestive system;Large intestine;Fecal	3.28116	25.6067	Human_associated
IMGPR_plasmid_3300023498_000094	4538		Host-associated;Mammals: Human;Digestive system;Large intestine;Fecal	2.51676	11.3884	Human_associated
IMGPR_plasmid_3300023499_000012	5319	d__Bacteria;p__Firmicutes_A;c__Clostridia;o__Oscillospirales;f__Acutalibacteraceae;g__UBA1417;s__UBA1417 sp003531055	Host-associated;Mammals: Human;Digestive system;Large intestine;Fecal	2.98713	18.8286	Human_associated
IMGPR_plasmid_3300023502_000004	4184	d__Bacteria;p__Firmicutes_A;c__Clostridia;o__Lachnospirales;f__Lachnospiraceae;g__Lachnospira	Host-associated;Mammals: Human;Digestive system;Large intestine;Fecal	2.78168	15.1462	Human_associated
IMGPR_plasmid_3300023502_000009	8991	d__Bacteria;p__Bacteroidota;c__Bacteroidia;o__Bacteroidales	Host-associated;Mammals: Human;Digestive system;Large intestine;Fecal	2.25421	8.52778	Human_associated
IMGPR_plasmid_3300023502_000010	12362		Host-associated;Mammals: Human;Digestive system;Large intestine;Fecal	1.84901	5.35352	Human_associated
IMGPR_plasmid_3300023502_000017	3513		Host-associated;Mammals: Human;Digestive system;Large intestine;Fecal	3.15572	22.4699	Human_associated
IMGPR_plasmid_3300023502_000027	6985	d__Bacteria;p__Firmicutes_A;c__Clostridia;o__Oscillospirales;f__Acutalibacteraceae;g__UBA1417;s__UBA1417 sp003531055	Host-associated;Mammals: Human;Digestive system;Large intestine;Fecal	2.60701	12.5584	Human_associated
IMGPR_plasmid_3300023502_000030	10769	d__Bacteria;p__Firmicutes_A;c__Clostridia;o__Oscillospirales;f__Acutalibacteraceae;g__UBA1417;s__UBA1417 sp003531055	Host-associated;Mammals: Human;Digestive system;Large intestine;Fecal	2.15844	7.65758	Human_associated
IMGPR_plasmid_3300023502_000152	15056	d__Bacteria;p__Firmicutes_A;c__Clostridia;o__Oscillospirales;f__Acutalibacteraceae;g__UBA1417;s__UBA1417 sp003531055	Host-associated;Mammals: Human;Digestive system;Large intestine;Fecal	1.72739	4.62595	Human_associated
IMGPR_plasmid_3300023502_000262	4951	d__Bacteria;p__Actinobacteriota;c__Actinomycetia;o__Actinomycetales;f__Bifidobacteriaceae;g__Bifidobacterium;s__Bifidobacterium longum	Host-associated;Mammals: Human;Digestive system;Large intestine;Fecal	3.08988	20.9744	Human_associated
IMGPR_plasmid_3300023504_000003	7639	d__Bacteria;p__Bacteroidota;c__Bacteroidia;o__Bacteroidales	Host-associated;Mammals: Human;Digestive system;Large intestine;Fecal	2.23082	8.30748	Human_associated
IMGPR_plasmid_3300023504_000005	5965	d__Bacteria;p__Bacteroidota;c__Bacteroidia;o__Bacteroidales	Host-associated;Mammals: Human;Digestive system;Large intestine;Fecal	2.68584	13.6705	Human_associated
IMGPR_plasmid_3300023504_000007	4203	d__Bacteria;p__Bacteroidota;c__Bacteroidia;o__Bacteroidales	Host-associated;Mammals: Human;Digestive system;Large intestine;Fecal	2.73131	14.353	Human_associated
IMGPR_plasmid_3300023504_000011	8041		Host-associated;Mammals: Human;Digestive system;Large intestine;Fecal	2.50765	11.2761	Human_associated
IMGPR_plasmid_3300023504_000041	4998		Host-associated;Mammals: Human;Digestive system;Large intestine;Fecal	2.8711	16.6565	Human_associated
IMGPR_plasmid_3300023504_000064	30631		Host-associated;Mammals: Human;Digestive system;Large intestine;Fecal	1.10457	2.01792	Human_associated
IMGPR_plasmid_3300023504_000076	4565	d__Bacteria;p__Firmicutes_A;c__Clostridia;o__Lachnospirales;f__Lachnospiraceae	Host-associated;Mammals: Human;Digestive system;Large intestine;Fecal	2.55162	11.8279	Human_associated
IMGPR_plasmid_3300023504_000284	2827	d__Bacteria;p__Firmicutes_A;c__Clostridia	Host-associated;Mammals: Human;Digestive system;Large intestine;Fecal	3.46243	30.8945	Human_associated
IMGPR_plasmid_3300023504_000301	4950	d__Bacteria;p__Actinobacteriota;c__Actinomycetia;o__Actinomycetales;f__Bifidobacteriaceae;g__Bifidobacterium;s__Bifidobacterium longum	Host-associated;Mammals: Human;Digestive system;Large intestine;Fecal	3.06683	20.4736	Human_associated
IMGPR_plasmid_3300023505_000002	5755	d__Bacteria;p__Firmicutes_A;c__Clostridia;o__Lachnospirales;f__Lachnospiraceae	Host-associated;Mammals: Human;Digestive system;Large intestine;Fecal	2.76768	14.9217	Human_associated
IMGPR_plasmid_3300023505_000004	5509	d__Bacteria;p__Firmicutes_A;c__Clostridia	Host-associated;Mammals: Human;Digestive system;Large intestine;Fecal	2.80735	15.566	Human_associated
IMGPR_plasmid_3300023505_000013	4203	d__Bacteria;p__Bacteroidota;c__Bacteroidia;o__Bacteroidales	Host-associated;Mammals: Human;Digestive system;Large intestine;Fecal	3.09648	21.1199	Human_associated
IMGPR_plasmid_3300023505_000014	9654		Host-associated;Mammals: Human;Digestive system;Large intestine;Fecal	2.23585	8.35448	Human_associated
IMGPR_plasmid_3300023505_000029	7229	d__Bacteria;p__Bacteroidota;c__Bacteroidia;o__Bacteroidales	Host-associated;Mammals: Human;Digestive system;Large intestine;Fecal	2.35145	9.50081	Human_associated
IMGPR_plasmid_3300023505_000036	5856	d__Bacteria;p__Firmicutes_A;c__Clostridia;o__Lachnospirales;f__Lachnospiraceae;g__KLE1615	Host-associated;Mammals: Human;Digestive system;Large intestine;Fecal	2.67333	13.4881	Human_associated
IMGPR_plasmid_3300023505_000037	71170	d__Bacteria;p__Bacteroidota;c__Bacteroidia;o__Bacteroidales;f__Bacteroidaceae	Host-associated;Mammals: Human;Digestive system;Large intestine;Fecal	0.914752	1.49616	Human_associated
IMGPR_plasmid_3300023505_000076	4774		Host-associated;Mammals: Human;Digestive system;Large intestine;Fecal	2.27428	8.7209	Human_associated
IMGPR_plasmid_3300023506_000004	2549		Host-associated;Mammals: Human;Digestive system;Large intestine;Fecal	3.61231	36.0517	Human_associated
IMGPR_plasmid_3300023506_000005	9946	d__Bacteria;p__Bacteroidota;c__Bacteroidia;o__Bacteroidales	Host-associated;Mammals: Human;Digestive system;Large intestine;Fecal	2.25795	8.56344	Human_associated
IMGPR_plasmid_3300023506_000010	4601	d__Bacteria;p__Firmicutes_A;c__Clostridia;o__Lachnospirales;f__Lachnospiraceae;g__Anaerostipes;s__Anaerostipes hadrus	Host-associated;Mammals: Human;Digestive system;Large intestine;Fecal	2.7288	14.3145	Human_associated
IMGPR_plasmid_3300023506_000019	5415		Host-associated;Mammals: Human;Digestive system;Large intestine;Fecal	2.99767	19.0387	Human_associated
IMGPR_plasmid_3300023506_000027	2466	d__Bacteria;p__Firmicutes_C;c__Negativicutes;o__Selenomonadales;f__Selenomonadaceae;g__Megamonas;s__Megamonas funiformis	Host-associated;Mammals: Human;Digestive system;Large intestine;Fecal	3.37766	28.302	Human_associated
IMGPR_plasmid_3300023506_000120	3838		Host-associated;Mammals: Human;Digestive system;Large intestine;Fecal	2.20022	8.027	Human_associated
IMGPR_plasmid_3300023506_000211	6038		Host-associated;Mammals: Human;Digestive system;Large intestine;Fecal	2.56868	12.0485	Human_associated
IMGPR_plasmid_3300023506_000219	2033	d__Bacteria;p__Firmicutes_C;c__Negativicutes;o__Selenomonadales;f__Selenomonadaceae;g__Megamonas;s__Megamonas funiformis	Host-associated;Mammals: Human;Digestive system;Large intestine;Fecal	3.1292	21.8557	Human_associated
IMGPR_plasmid_3300023506_000289	3748		Host-associated;Mammals: Human;Digestive system;Large intestine;Fecal	3.40761	29.1931	Human_associated
IMGPR_plasmid_3300023538_000001	5219	d__Bacteria;p__Proteobacteria;c__Gammaproteobacteria;o__Enterobacterales;f__Enterobacteriaceae;g__Escherichia;s__Escherichia coli	Host-associated;Mammals: Human;Digestive system;Large intestine;Fecal	2.6442	13.0722	Human_associated
IMGPR_plasmid_3300023538_000003	6821	d__Bacteria;p__Bacteroidota;c__Bacteroidia;o__Bacteroidales	Host-associated;Mammals: Human;Digestive system;Large intestine;Fecal	2.41839	10.2278	Human_associated
IMGPR_plasmid_3300023538_000004	5658	d__Bacteria;p__Firmicutes_A;c__Clostridia;o__Lachnospirales;f__Lachnospiraceae	Host-associated;Mammals: Human;Digestive system;Large intestine;Fecal	2.75463	14.7153	Human_associated
IMGPR_plasmid_3300023538_000005	5676		Host-associated;Mammals: Human;Digestive system;Large intestine;Fecal	2.86137	16.4855	Human_associated
IMGPR_plasmid_3300023538_000008	10502	d__Bacteria;p__Firmicutes_A;c__Clostridia;o__Oscillospirales	Host-associated;Mammals: Human;Digestive system;Large intestine;Fecal	2.26337	8.61544	Human_associated
IMGPR_plasmid_3300023538_000011	7038	d__Bacteria;p__Firmicutes_A;c__Clostridia;o__Oscillospirales	Host-associated;Mammals: Human;Digestive system;Large intestine;Fecal	2.74863	14.6212	Human_associated
IMGPR_plasmid_3300023538_000138	3788		Host-associated;Mammals: Human;Digestive system;Large intestine;Fecal	2.93244	17.7734	Human_associated
IMGPR_plasmid_3300023540_000006	9171	d__Bacteria;p__Bacteroidota;c__Bacteroidia;o__Bacteroidales	Host-associated;Mammals: Human;Digestive system;Large intestine;Fecal	2.11439	7.28456	Human_associated
IMGPR_plasmid_3300023540_000008	2522	d__Bacteria;p__Firmicutes_A;c__Clostridia;o__Oscillospirales;f__Ruminococcaceae	Host-associated;Mammals: Human;Digestive system;Large intestine;Fecal	3.66571	38.0839	Human_associated
IMGPR_plasmid_3300023540_000017	10473	d__Bacteria;p__Firmicutes_A;c__Clostridia;o__Oscillospirales	Host-associated;Mammals: Human;Digestive system;Large intestine;Fecal	2.04455	6.72565	Human_associated
IMGPR_plasmid_3300023540_000018	4203	d__Bacteria;p__Bacteroidota;c__Bacteroidia;o__Bacteroidales	Host-associated;Mammals: Human;Digestive system;Large intestine;Fecal	2.77168	14.9855	Human_associated
IMGPR_plasmid_3300023540_000022	6824	d__Bacteria;p__Bacteroidota;c__Bacteroidia;o__Bacteroidales;f__Tannerellaceae;g__Parabacteroides;s__Parabacteroides distasonis	Host-associated;Mammals: Human;Digestive system;Large intestine;Fecal	2.43073	10.3672	Human_associated
IMGPR_plasmid_3300023540_000094	3827	d__Bacteria;p__Bacteroidota;c__Bacteroidia;o__Bacteroidales;f__Bacteroidaceae	Host-associated;Mammals: Human;Digestive system;Large intestine;Fecal	3.14146	22.1377	Human_associated
IMGPR_plasmid_3300023540_000142	2806	d__Bacteria;p__Bacteroidota;c__Bacteroidia;o__Bacteroidales	Host-associated;Mammals: Human;Digestive system;Large intestine;Fecal	3.25713	24.975	Human_associated
IMGPR_plasmid_3300023543_000005	6017	d__Bacteria;p__Firmicutes_A;c__Clostridia;o__Oscillospirales	Host-associated;Mammals: Human;Digestive system;Large intestine;Fecal	2.84456	16.1939	Human_associated
IMGPR_plasmid_3300023543_000011	7198	d__Bacteria;p__Bacteroidota;c__Bacteroidia;o__Bacteroidales	Host-associated;Mammals: Human;Digestive system;Large intestine;Fecal	2.20005	8.02546	Human_associated
IMGPR_plasmid_3300023543_000015	5651		Host-associated;Mammals: Human;Digestive system;Large intestine;Fecal	2.64917	13.1422	Human_associated
IMGPR_plasmid_3300023543_000017	4203	d__Bacteria;p__Bacteroidota;c__Bacteroidia;o__Bacteroidales	Host-associated;Mammals: Human;Digestive system;Large intestine;Fecal	3.09431	21.0719	Human_associated
IMGPR_plasmid_3300023543_000019	12003	d__Bacteria;p__Firmicutes_A;c__Clostridia	Host-associated;Mammals: Human;Digestive system;Large intestine;Fecal	2.20621	8.08125	Human_associated
IMGPR_plasmid_3300023543_000021	8620	d__Bacteria;p__Firmicutes_A;c__Clostridia	Host-associated;Mammals: Human;Digestive system;Large intestine;Fecal	2.53271	11.5876	Human_associated
IMGPR_plasmid_3300023543_000033	9572		Host-associated;Mammals: Human;Digestive system;Large intestine;Fecal	1.68656	4.40089	Human_associated
IMGPR_plasmid_3300023543_000035	4793	d__Bacteria;p__Firmicutes_A;c__Clostridia;o__Lachnospirales;f__Lachnospiraceae;g__Anaerobutyricum;s__Anaerobutyricum hallii	Host-associated;Mammals: Human;Digestive system;Large intestine;Fecal	2.87024	16.6412	Human_associated
IMGPR_plasmid_3300023543_000043	3926	d__Bacteria;p__Firmicutes_A;c__Clostridia;o__Lachnospirales;f__Lachnospiraceae;g__Fusicatenibacter;s__Fusicatenibacter saccharivorans	Host-associated;Mammals: Human;Digestive system;Large intestine;Fecal	3.25148	24.8286	Human_associated
IMGPR_plasmid_3300023543_000089	5433		Host-associated;Mammals: Human;Digestive system;Large intestine;Fecal	1.89446	5.64898	Human_associated
IMGPR_plasmid_3300023543_000128	3838		Host-associated;Mammals: Human;Digestive system;Large intestine;Fecal	2.43761	10.4456	Human_associated
IMGPR_plasmid_3300023545_000001	5141	d__Bacteria;p__Firmicutes_A;c__Clostridia;o__Lachnospirales;f__Lachnospiraceae	Host-associated;Mammals: Human;Digestive system;Large intestine;Fecal	2.94514	18.0133	Human_associated
IMGPR_plasmid_3300023545_000002	5711	d__Bacteria;p__Bacteroidota;c__Bacteroidia;o__Bacteroidales	Host-associated;Mammals: Human;Digestive system;Large intestine;Fecal	2.67943	13.5768	Human_associated
IMGPR_plasmid_3300023545_000018	8974	d__Bacteria;p__Bacteroidota;c__Bacteroidia;o__Bacteroidales	Host-associated;Mammals: Human;Digestive system;Large intestine;Fecal	2.25396	8.52542	Human_associated
IMGPR_plasmid_3300023545_000050	4401	d__Bacteria;p__Actinobacteriota;c__Actinomycetia;o__Actinomycetales;f__Bifidobacteriaceae;g__Bifidobacterium	Host-associated;Mammals: Human;Digestive system;Large intestine;Fecal	3.28879	25.8105	Human_associated
IMGPR_plasmid_3300023545_000141	5965	d__Bacteria;p__Firmicutes_A;c__Clostridia	Host-associated;Mammals: Human;Digestive system;Large intestine;Fecal	2.63651	12.9644	Human_associated
IMGPR_plasmid_3300023545_000220	5846	d__Bacteria;p__Actinobacteriota;c__Coriobacteriia;o__Coriobacteriales;f__Coriobacteriaceae;g__Collinsella	Host-associated;Mammals: Human;Digestive system;Large intestine;Fecal	3.00283	19.1424	Human_associated
IMGPR_plasmid_3300023545_000256	35139		Host-associated;Mammals: Human;Digestive system;Large intestine;Fecal	1.18328	2.26506	Human_associated
IMGPR_plasmid_3300023716_000001	5539	d__Bacteria;p__Firmicutes_A;c__Clostridia;o__Lachnospirales;f__Lachnospiraceae	Host-associated;Mammals: Human;Digestive system;Large intestine;Fecal	2.89283	17.0444	Human_associated
IMGPR_plasmid_3300023716_000009	7950		Host-associated;Mammals: Human;Digestive system;Large intestine;Fecal	1.66131	4.26622	Human_associated
IMGPR_plasmid_3300023716_000011	5875	d__Bacteria;p__Bacteroidota;c__Bacteroidia;o__Bacteroidales;f__Bacteroidaceae	Host-associated;Mammals: Human;Digestive system;Large intestine;Fecal	2.60709	12.5595	Human_associated
IMGPR_plasmid_3300023716_000012	3393		Host-associated;Mammals: Human;Digestive system;Large intestine;Fecal	3.32942	26.9223	Human_associated
IMGPR_plasmid_3300023716_000029	59683	d__Bacteria;p__Firmicutes_A;c__Clostridia;o__Clostridiales;f__Clostridiaceae;g__Clostridium;s__Clostridium tertium	Host-associated;Mammals: Human;Digestive system;Large intestine;Fecal	0.97612	1.65414	Human_associated
IMGPR_plasmid_3300023716_000044	4538		Host-associated;Mammals: Human;Digestive system;Large intestine;Fecal	2.36612	9.65599	Human_associated
IMGPR_plasmid_3300023716_000055	5768	d__Bacteria;p__Firmicutes_A;c__Clostridia;o__Lachnospirales;f__Lachnospiraceae	Host-associated;Mammals: Human;Digestive system;Large intestine;Fecal	2.07327	6.95075	Human_associated
IMGPR_plasmid_3300023716_000161	5974		Host-associated;Mammals: Human;Digestive system;Large intestine;Fecal	2.39513	9.96962	Human_associated
IMGPR_plasmid_3300023717_000004	4203	d__Bacteria;p__Bacteroidota;c__Bacteroidia;o__Bacteroidales	Host-associated;Mammals: Human;Digestive system;Large intestine;Fecal	3.07656	20.6837	Human_associated
IMGPR_plasmid_3300023717_000005	32784	d__Bacteria;p__Bacteroidota;c__Bacteroidia;o__Bacteroidales	Host-associated;Mammals: Human;Digestive system;Large intestine;Fecal	0.981383	1.66814	Human_associated
IMGPR_plasmid_3300023717_000009	8997	d__Bacteria;p__Bacteroidota;c__Bacteroidia;o__Bacteroidales	Host-associated;Mammals: Human;Digestive system;Large intestine;Fecal	2.23834	8.37773	Human_associated
IMGPR_plasmid_3300023717_000034	56513	d__Bacteria;p__Firmicutes_A;c__Clostridia;o__Lachnospirales;f__Lachnospiraceae;g__Hungatella	Host-associated;Mammals: Human;Digestive system;Large intestine;Fecal	1.1062	2.02286	Human_associated
IMGPR_plasmid_3300023717_000057	16476		Host-associated;Mammals: Human;Digestive system;Large intestine;Fecal	1.44717	3.25107	Human_associated
IMGPR_plasmid_3300023718_000002	6021	d__Bacteria;p__Firmicutes_A;c__Clostridia;o__Oscillospirales	Host-associated;Mammals: Human;Digestive system;Large intestine;Fecal	2.90216	17.2134	Human_associated
IMGPR_plasmid_3300023718_000017	12586		Host-associated;Mammals: Human;Digestive system;Large intestine;Fecal	1.77745	4.91475	Human_associated
IMGPR_plasmid_3300023718_000019	6365	d__Bacteria;p__Actinobacteriota;c__Actinomycetia;o__Actinomycetales;f__Bifidobacteriaceae;g__Bifidobacterium;s__Bifidobacterium longum	Host-associated;Mammals: Human;Digestive system;Large intestine;Fecal	2.82428	15.8488	Human_associated
IMGPR_plasmid_3300023718_000043	2806	d__Bacteria;p__Bacteroidota;c__Bacteroidia;o__Bacteroidales	Host-associated;Mammals: Human;Digestive system;Large intestine;Fecal	3.26102	25.0762	Human_associated
IMGPR_plasmid_3300023718_000057	8750	d__Bacteria;p__Firmicutes_A;c__Clostridia;o__Lachnospirales;f__Lachnospiraceae;g__Fusicatenibacter;s__Fusicatenibacter saccharivorans	Host-associated;Mammals: Human;Digestive system;Large intestine;Fecal	2.51634	11.3832	Human_associated
IMGPR_plasmid_3300023719_000001	5736	d__Bacteria;p__Firmicutes_A;c__Clostridia;o__Oscillospirales	Host-associated;Mammals: Human;Digestive system;Large intestine;Fecal	2.89823	17.1419	Human_associated
IMGPR_plasmid_3300023719_000002	3160	d__Bacteria;p__Firmicutes_A;c__Clostridia;o__Oscillospirales;f__Ruminococcaceae;g__Ruminococcus_C;s__Ruminococcus_C sp000433635	Host-associated;Mammals: Human;Digestive system;Large intestine;Fecal	3.14264	22.165	Human_associated
IMGPR_plasmid_3300023719_000005	6822	d__Bacteria;p__Bacteroidota;c__Bacteroidia;o__Bacteroidales	Host-associated;Mammals: Human;Digestive system;Large intestine;Fecal	2.29302	8.90485	Human_associated
IMGPR_plasmid_3300023719_000008	7341	d__Bacteria;p__Bacteroidota;c__Bacteroidia;o__Bacteroidales	Host-associated;Mammals: Human;Digestive system;Large intestine;Fecal	2.36255	9.61801	Human_associated
IMGPR_plasmid_3300023719_000010	8996	d__Bacteria;p__Bacteroidota;c__Bacteroidia;o__Bacteroidales	Host-associated;Mammals: Human;Digestive system;Large intestine;Fecal	2.2511	8.49818	Human_associated
IMGPR_plasmid_3300023719_000019	2805	d__Bacteria;p__Bacteroidota;c__Bacteroidia;o__Bacteroidales	Host-associated;Mammals: Human;Digestive system;Large intestine;Fecal	3.19201	23.3374	Human_associated
IMGPR_plasmid_3300023719_000052	7645	d__Bacteria;p__Firmicutes;c__Bacilli;o__Lactobacillales;f__Streptococcaceae	Host-associated;Mammals: Human;Digestive system;Large intestine;Fecal	2.17824	7.83075	Human_associated
IMGPR_plasmid_3300023720_000004	4601	d__Bacteria;p__Firmicutes_A;c__Clostridia;o__Lachnospirales;f__Lachnospiraceae;g__Agathobacter	Host-associated;Mammals: Human;Digestive system;Large intestine;Fecal	2.94213	17.9561	Human_associated
IMGPR_plasmid_3300023720_000006	4203	d__Bacteria;p__Bacteroidota;c__Bacteroidia;o__Bacteroidales	Host-associated;Mammals: Human;Digestive system;Large intestine;Fecal	2.74898	14.6266	Human_associated
IMGPR_plasmid_3300023720_000017	35453	d__Bacteria;p__Bacteroidota;c__Bacteroidia;o__Bacteroidales;f__Tannerellaceae;g__Parabacteroides;s__Parabacteroides distasonis	Host-associated;Mammals: Human;Digestive system;Large intestine;Fecal	1.29156	2.63846	Human_associated
IMGPR_plasmid_3300023720_000028	2694	d__Bacteria;p__Firmicutes_A;c__Clostridia	Host-associated;Mammals: Human;Digestive system;Large intestine;Fecal	3.44539	30.3555	Human_associated
IMGPR_plasmid_3300023720_000070	2806	d__Bacteria;p__Bacteroidota;c__Bacteroidia;o__Bacteroidales	Host-associated;Mammals: Human;Digestive system;Large intestine;Fecal	3.26047	25.0618	Human_associated
IMGPR_plasmid_3300023720_000080	32753	d__Bacteria;p__Firmicutes_A;c__Clostridia;o__Oscillospirales;f__Ruminococcaceae	Host-associated;Mammals: Human;Digestive system;Large intestine;Fecal	1.25286	2.50036	Human_associated
IMGPR_plasmid_3300023721_000004	6017	d__Bacteria;p__Firmicutes_A;c__Clostridia;o__Oscillospirales	Host-associated;Mammals: Human;Digestive system;Large intestine;Fecal	2.77964	15.1132	Human_associated
IMGPR_plasmid_3300023721_000007	5222	d__Bacteria;p__Proteobacteria;c__Gammaproteobacteria;o__Enterobacterales;f__Enterobacteriaceae;g__Escherichia;s__Escherichia coli	Host-associated;Mammals: Human;Digestive system;Large intestine;Fecal	2.67497	13.512	Human_associated
IMGPR_plasmid_3300023721_000009	5686		Host-associated;Mammals: Human;Digestive system;Large intestine;Fecal	2.66635	13.3873	Human_associated
IMGPR_plasmid_3300023721_000013	4203	d__Bacteria;p__Bacteroidota;c__Bacteroidia;o__Bacteroidales	Host-associated;Mammals: Human;Digestive system;Large intestine;Fecal	2.7608	14.8126	Human_associated
IMGPR_plasmid_3300023721_000015	4593	d__Bacteria;p__Firmicutes_A;c__Clostridia;o__Oscillospirales;f__Acutalibacteraceae;g__UBA1417;s__UBA1417 sp003531055	Host-associated;Mammals: Human;Digestive system;Large intestine;Fecal	3.13525	21.9943	Human_associated
IMGPR_plasmid_3300023721_000016	10330	d__Bacteria;p__Firmicutes_A;c__Clostridia	Host-associated;Mammals: Human;Digestive system;Large intestine;Fecal	1.9405	5.9622	Human_associated
IMGPR_plasmid_3300023721_000017	10487	d__Bacteria;p__Firmicutes_A;c__Clostridia;o__Oscillospirales	Host-associated;Mammals: Human;Digestive system;Large intestine;Fecal	2.04657	6.74134	Human_associated
IMGPR_plasmid_3300023721_000032	6985	d__Bacteria;p__Firmicutes_A;c__Clostridia;o__Oscillospirales;f__Acutalibacteraceae;g__UBA1417;s__UBA1417 sp003531055	Host-associated;Mammals: Human;Digestive system;Large intestine;Fecal	2.59501	12.3967	Human_associated
IMGPR_plasmid_3300023721_000083	2806	d__Bacteria;p__Bacteroidota;c__Bacteroidia;o__Bacteroidales	Host-associated;Mammals: Human;Digestive system;Large intestine;Fecal	3.21146	23.8153	Human_associated
IMGPR_plasmid_3300023721_000138	15056	d__Bacteria;p__Firmicutes_A;c__Clostridia;o__Oscillospirales;f__Acutalibacteraceae;g__UBA1417;s__UBA1417 sp003531055	Host-associated;Mammals: Human;Digestive system;Large intestine;Fecal	1.72739	4.62595	Human_associated
IMGPR_plasmid_3300028579_000001	4416	d__Bacteria;p__Bacteroidota;c__Bacteroidia;o__Bacteroidales	Host-associated;Mammals: Human;Digestive system;Large intestine;Fecal	3.0192	19.475	Human_associated
IMGPR_plasmid_3300028579_000016	2850	d__Bacteria;p__Bacteroidota;c__Bacteroidia;o__Bacteroidales	Host-associated;Mammals: Human;Digestive system;Large intestine;Fecal	3.21663	23.9439	Human_associated
IMGPR_plasmid_3300028579_000051	45362		Host-associated;Mammals: Human;Digestive system;Large intestine;Fecal	1.06656	1.90535	Human_associated
IMGPR_plasmid_3300028905_000008	5693	d__Bacteria;p__Bacteroidota;c__Bacteroidia;o__Bacteroidales	Host-associated;Mammals: Human;Digestive system;Large intestine;Fecal	2.22195	8.22531	Human_associated
IMGPR_plasmid_3300028905_000011	4237	d__Bacteria;p__Bacteroidota;c__Bacteroidia;o__Bacteroidales	Host-associated;Mammals: Human;Digestive system;Large intestine;Fecal	3.05792	20.2832	Human_associated
IMGPR_plasmid_3300028905_000013	7456	d__Bacteria;p__Actinobacteriota	Host-associated;Mammals: Human;Digestive system;Large intestine;Fecal	2.79602	15.3793	Human_associated
IMGPR_plasmid_3300028905_000033	9041	d__Bacteria;p__Bacteroidota;c__Bacteroidia;o__Bacteroidales	Host-associated;Mammals: Human;Digestive system;Large intestine;Fecal	2.26348	8.61647	Human_associated
IMGPR_plasmid_3300028905_000135	2441	d__Bacteria;p__Firmicutes_A;c__Clostridia;o__Peptostreptococcales;f__Peptostreptococcaceae;g__Intestinibacter;s__Intestinibacter bartlettii	Host-associated;Mammals: Human;Digestive system;Large intestine;Fecal	2.90715	17.3045	Human_associated
IMGPR_plasmid_3300028911_000002	5686	d__Bacteria;p__Bacteroidota;c__Bacteroidia;o__Bacteroidales	Host-associated;Mammals: Human;Digestive system;Large intestine;Fecal	2.20889	8.10558	Human_associated
IMGPR_plasmid_3300028911_000003	2754		Host-associated;Mammals: Human;Digestive system;Large intestine;Fecal	3.65316	37.5964	Human_associated
IMGPR_plasmid_3300028911_000004	5693	d__Bacteria;p__Firmicutes_A;c__Clostridia;o__Lachnospirales;f__Lachnospiraceae	Host-associated;Mammals: Human;Digestive system;Large intestine;Fecal	2.75702	14.7528	Human_associated
IMGPR_plasmid_3300028911_000009	4226	d__Bacteria;p__Bacteroidota;c__Bacteroidia;o__Bacteroidales	Host-associated;Mammals: Human;Digestive system;Large intestine;Fecal	3.09939	21.1845	Human_associated
IMGPR_plasmid_3300028911_000012	2674	d__Bacteria;p__Proteobacteria;c__Gammaproteobacteria;o__Enterobacterales;f__Enterobacteriaceae;g__Erwinia;s__Erwinia amylovora	Host-associated;Mammals: Human;Digestive system;Large intestine;Fecal	3.6379	37.0118	Human_associated
IMGPR_plasmid_3300028911_000013	2056		Host-associated;Mammals: Human;Digestive system;Large intestine;Fecal	3.44919	30.475	Human_associated
IMGPR_plasmid_3300028911_000023	3523	d__Bacteria;p__Proteobacteria;c__Gammaproteobacteria;o__Enterobacterales;f__Enterobacteriaceae	Host-associated;Mammals: Human;Digestive system;Large intestine;Fecal	3.0377	19.8571	Human_associated
IMGPR_plasmid_3300028912_000021	5191		Host-associated;Mammals: Human;Digestive system;Large intestine;Fecal	3.02305	19.554	Human_associated
IMGPR_plasmid_3300028912_000023	4433	d__Bacteria;p__Proteobacteria;c__Gammaproteobacteria;o__Enterobacterales;f__Pasteurellaceae	Host-associated;Mammals: Human;Digestive system;Large intestine;Fecal	2.90697	17.3013	Human_associated
IMGPR_plasmid_3300028912_000057	8873		Host-associated;Mammals: Human;Digestive system;Large intestine;Fecal	2.08777	7.06694	Human_associated
IMGPR_plasmid_3300028949_000008	2222	d__Bacteria;p__Firmicutes;c__Bacilli;o__Staphylococcales;f__Staphylococcaceae;g__Staphylococcus	Host-associated;Mammals: Human;Digestive system;Large intestine;Fecal	3.52964	33.1115	Human_associated
IMGPR_plasmid_3300028949_000010	2270	d__Bacteria;p__Firmicutes;c__Bacilli;o__Staphylococcales;f__Staphylococcaceae;g__Staphylococcus	Host-associated;Mammals: Human;Digestive system;Large intestine;Fecal	3.25821	25.003	Human_associated
IMGPR_plasmid_3300028950_000001	5078	d__Bacteria;p__Bacteroidota;c__Bacteroidia;o__Bacteroidales	Host-associated;Mammals: Human;Digestive system;Large intestine;Fecal	2.90869	17.3328	Human_associated
IMGPR_plasmid_3300028950_000004	4516	d__Bacteria;p__Firmicutes;c__Bacilli;o__Staphylococcales;f__Staphylococcaceae;g__Staphylococcus	Host-associated;Mammals: Human;Digestive system;Large intestine;Fecal	2.41764	10.2193	Human_associated
IMGPR_plasmid_3300028952_000011	7551	d__Bacteria;p__Proteobacteria;c__Gammaproteobacteria;o__Enterobacterales;f__Enterobacteriaceae;g__Escherichia;s__Escherichia coli	Host-associated;Mammals: Human;Digestive system;Large intestine;Fecal	2.78711	15.2341	Human_associated
IMGPR_plasmid_3300028953_000002	5313	d__Bacteria;p__Proteobacteria;c__Gammaproteobacteria;o__Enterobacterales;f__Enterobacteriaceae;g__Escherichia;s__Escherichia coli	Host-associated;Mammals: Human;Digestive system;Large intestine;Fecal	2.58126	12.2138	Human_associated
IMGPR_plasmid_3300028954_000008	4343		Host-associated;Mammals: Human;Digestive system;Large intestine;Fecal	2.73986	14.4848	Human_associated
IMGPR_plasmid_3300028954_000039	4260		Host-associated;Mammals: Human;Digestive system;Large intestine;Fecal	3.18053	23.0594	Human_associated
IMGPR_plasmid_3300028954_000053	36337		Host-associated;Mammals: Human;Digestive system;Large intestine;Fecal	1.2937	2.64627	Human_associated
IMGPR_plasmid_3300028955_000036	3957		Host-associated;Mammals: Human;Digestive system;Large intestine;Fecal	3.11255	21.4784	Human_associated
IMGPR_plasmid_3300028956_000003	5688	d__Bacteria;p__Bacteroidota;c__Bacteroidia;o__Bacteroidales;f__Bacteroidaceae	Host-associated;Mammals: Human;Digestive system;Large intestine;Fecal	2.68442	13.6497	Human_associated
IMGPR_plasmid_3300028956_000006	4237	d__Bacteria;p__Bacteroidota;c__Bacteroidia;o__Bacteroidales	Host-associated;Mammals: Human;Digestive system;Large intestine;Fecal	2.8501	16.2895	Human_associated
IMGPR_plasmid_3300028956_000016	5512	d__Bacteria;p__Bacteroidota;c__Bacteroidia;o__Bacteroidales	Host-associated;Mammals: Human;Digestive system;Large intestine;Fecal	2.39137	9.92841	Human_associated
IMGPR_plasmid_3300028956_000028	3335	d__Bacteria;p__Proteobacteria;c__Gammaproteobacteria;o__Enterobacterales;f__Enterobacteriaceae	Host-associated;Mammals: Human;Digestive system;Large intestine;Fecal	3.21581	23.9234	Human_associated
IMGPR_plasmid_3300028957_000005	4825	d__Bacteria;p__Bacteroidota;c__Bacteroidia;o__Bacteroidales	Host-associated;Mammals: Human;Digestive system;Large intestine;Fecal	2.87784	16.7758	Human_associated
IMGPR_plasmid_3300028957_000008	4247	d__Bacteria;p__Bacteroidota;c__Bacteroidia;o__Bacteroidales	Host-associated;Mammals: Human;Digestive system;Large intestine;Fecal	3.10352	21.2761	Human_associated
IMGPR_plasmid_3300028957_000013	5995	d__Bacteria;p__Bacteroidota;c__Bacteroidia;o__Bacteroidales	Host-associated;Mammals: Human;Digestive system;Large intestine;Fecal	2.69484	13.8032	Human_associated
IMGPR_plasmid_3300028957_000016	9219		Host-associated;Mammals: Human;Digestive system;Large intestine;Fecal	2.49181	11.0832	Human_associated
IMGPR_plasmid_3300028957_000044	3226	d__Bacteria;p__Bacteroidota;c__Bacteroidia;o__Bacteroidales;f__Bacteroidaceae	Host-associated;Mammals: Human;Digestive system;Large intestine;Fecal	3.17459	22.917	Human_associated
IMGPR_plasmid_3300028958_000003	5692	d__Bacteria;p__Bacteroidota;c__Bacteroidia;o__Bacteroidales	Host-associated;Mammals: Human;Digestive system;Large intestine;Fecal	2.24845	8.47307	Human_associated
IMGPR_plasmid_3300028958_000004	9181	d__Bacteria;p__Bacteroidota;c__Bacteroidia;o__Bacteroidales	Host-associated;Mammals: Human;Digestive system;Large intestine;Fecal	2.36466	9.64037	Human_associated
IMGPR_plasmid_3300028958_000013	4173		Host-associated;Mammals: Human;Digestive system;Large intestine;Fecal	2.77396	15.022	Human_associated
IMGPR_plasmid_3300028958_000015	2609	d__Bacteria;p__Firmicutes_A;c__Clostridia;o__Lachnospirales;f__Lachnospiraceae;g__Anaerostipes;s__Anaerostipes hadrus	Host-associated;Mammals: Human;Digestive system;Large intestine;Fecal	3.11015	21.4244	Human_associated
IMGPR_plasmid_3300028958_000023	2828	d__Bacteria;p__Bacteroidota;c__Bacteroidia;o__Bacteroidales	Host-associated;Mammals: Human;Digestive system;Large intestine;Fecal	3.27653	25.4836	Human_associated
IMGPR_plasmid_3300028959_000001	5411	d__Bacteria;p__Firmicutes_A;c__Clostridia;o__Lachnospirales;f__Lachnospiraceae	Host-associated;Mammals: Human;Digestive system;Large intestine;Fecal	2.94644	18.0381	Human_associated
IMGPR_plasmid_3300028959_000005	5429	d__Bacteria;p__Bacteroidota;c__Bacteroidia;o__Bacteroidales;f__Bacteroidaceae	Host-associated;Mammals: Human;Digestive system;Large intestine;Fecal	2.72857	14.3109	Human_associated
IMGPR_plasmid_3300028959_000010	5011	d__Bacteria;p__Bacteroidota;c__Bacteroidia;o__Bacteroidales;f__Tannerellaceae;g__Parabacteroides	Host-associated;Mammals: Human;Digestive system;Large intestine;Fecal	2.84193	16.1489	Human_associated
IMGPR_plasmid_3300028959_000025	3758	d__Bacteria;p__Actinobacteriota;c__Actinomycetia;o__Actinomycetales;f__Bifidobacteriaceae;g__Bifidobacterium;s__Bifidobacterium longum	Host-associated;Mammals: Human;Digestive system;Large intestine;Fecal	3.47711	31.3662	Human_associated
IMGPR_plasmid_3300028959_000041	2850	d__Bacteria;p__Bacteroidota;c__Bacteroidia;o__Bacteroidales	Host-associated;Mammals: Human;Digestive system;Large intestine;Fecal	3.1833	23.1263	Human_associated
IMGPR_plasmid_3300028960_000004	5693	d__Bacteria;p__Bacteroidota;c__Bacteroidia;o__Bacteroidales	Host-associated;Mammals: Human;Digestive system;Large intestine;Fecal	2.25079	8.49525	Human_associated
IMGPR_plasmid_3300028960_000007	4237	d__Bacteria;p__Bacteroidota;c__Bacteroidia;o__Bacteroidales	Host-associated;Mammals: Human;Digestive system;Large intestine;Fecal	3.05989	20.3252	Human_associated
IMGPR_plasmid_3300028960_000008	7453	d__Bacteria;p__Actinobacteriota	Host-associated;Mammals: Human;Digestive system;Large intestine;Fecal	2.76664	14.9051	Human_associated
IMGPR_plasmid_3300028960_000010	6685	d__Bacteria;p__Firmicutes_A;c__Clostridia	Host-associated;Mammals: Human;Digestive system;Large intestine;Fecal	2.46329	10.7434	Human_associated
IMGPR_plasmid_3300028960_000014	9023	d__Bacteria;p__Bacteroidota;c__Bacteroidia;o__Bacteroidales	Host-associated;Mammals: Human;Digestive system;Large intestine;Fecal	2.26499	8.63099	Human_associated
IMGPR_plasmid_3300028960_000015	5220		Host-associated;Mammals: Human;Digestive system;Large intestine;Fecal	2.70472	13.9501	Human_associated
IMGPR_plasmid_3300028960_000029	5018	d__Bacteria;p__Firmicutes;c__Bacilli;o__Lactobacillales;f__Streptococcaceae;g__Streptococcus	Host-associated;Mammals: Human;Digestive system;Large intestine;Fecal	2.70768	13.9945	Human_associated
IMGPR_plasmid_3300028961_000002	4534	d__Bacteria;p__Bacteroidota;c__Bacteroidia;o__Bacteroidales	Host-associated;Mammals: Human;Digestive system;Large intestine;Fecal	2.85189	16.3205	Human_associated
IMGPR_plasmid_3300028961_000006	32695	d__Bacteria;p__Bacteroidota;c__Bacteroidia;o__Bacteroidales	Host-associated;Mammals: Human;Digestive system;Large intestine;Fecal	1.29074	2.63548	Human_associated
IMGPR_plasmid_3300028961_000011	3064	d__Bacteria;p__Firmicutes_A;c__Clostridia;o__Lachnospirales;f__Lachnospiraceae;g__Anaerostipes;s__Anaerostipes hadrus	Host-associated;Mammals: Human;Digestive system;Large intestine;Fecal	2.84396	16.1837	Human_associated
IMGPR_plasmid_3300028962_000003	3708	d__Bacteria;p__Actinobacteriota;c__Actinomycetia;o__Actinomycetales;f__Bifidobacteriaceae;g__Bifidobacterium;s__Bifidobacterium longum	Host-associated;Mammals: Human;Digestive system;Large intestine;Fecal	3.43402	30.0011	Human_associated
IMGPR_plasmid_3300028962_000007	4236	d__Bacteria;p__Bacteroidota;c__Bacteroidia;o__Bacteroidales	Host-associated;Mammals: Human;Digestive system;Large intestine;Fecal	2.84124	16.137	Human_associated
IMGPR_plasmid_3300028962_000016	9041	d__Bacteria;p__Bacteroidota;c__Bacteroidia;o__Bacteroidales	Host-associated;Mammals: Human;Digestive system;Large intestine;Fecal	2.23779	8.37259	Human_associated
IMGPR_plasmid_3300028963_000007	5607	d__Bacteria;p__Firmicutes;c__Bacilli;o__Lactobacillales;f__Lactobacillaceae	Host-associated;Mammals: Human;Digestive system;Large intestine;Fecal	2.68719	13.6903	Human_associated
IMGPR_plasmid_3300028963_000018	4743	d__Bacteria;p__Proteobacteria;c__Gammaproteobacteria;o__Enterobacterales;f__Enterobacteriaceae	Host-associated;Mammals: Human;Digestive system;Large intestine;Fecal	3.2885	25.8026	Human_associated
IMGPR_plasmid_3300028963_000023	5192		Host-associated;Mammals: Human;Digestive system;Large intestine;Fecal	2.8048	15.5238	Human_associated
IMGPR_plasmid_3300028964_000001	5688	d__Bacteria;p__Bacteroidota;c__Bacteroidia;o__Bacteroidales;f__Bacteroidaceae	Host-associated;Mammals: Human;Digestive system;Large intestine;Fecal	2.6992	13.8678	Human_associated
IMGPR_plasmid_3300028964_000007	4233	d__Bacteria;p__Bacteroidota;c__Bacteroidia;o__Bacteroidales	Host-associated;Mammals: Human;Digestive system;Large intestine;Fecal	3.07776	20.7097	Human_associated
IMGPR_plasmid_3300028964_000016	5490	d__Bacteria;p__Bacteroidota;c__Bacteroidia;o__Bacteroidales	Host-associated;Mammals: Human;Digestive system;Large intestine;Fecal	3.00615	19.2095	Human_associated
IMGPR_plasmid_3300028964_000026	2609	d__Bacteria;p__Firmicutes_A;c__Clostridia;o__Lachnospirales;f__Lachnospiraceae;g__Anaerostipes;s__Anaerostipes hadrus	Host-associated;Mammals: Human;Digestive system;Large intestine;Fecal	3.11652	21.5677	Human_associated
IMGPR_plasmid_3300028964_000041	2505		Host-associated;Mammals: Human;Digestive system;Large intestine;Fecal	3.65574	37.6961	Human_associated
IMGPR_plasmid_3300028965_000003	4825	d__Bacteria;p__Bacteroidota;c__Bacteroidia;o__Bacteroidales;f__Bacteroidaceae	Host-associated;Mammals: Human;Digestive system;Large intestine;Fecal	2.8086	15.5866	Human_associated
IMGPR_plasmid_3300028965_000006	3723	d__Bacteria;p__Actinobacteriota;c__Actinomycetia;o__Actinomycetales;f__Bifidobacteriaceae;g__Bifidobacterium;s__Bifidobacterium longum	Host-associated;Mammals: Human;Digestive system;Large intestine;Fecal	3.44349	30.2961	Human_associated
IMGPR_plasmid_3300028965_000009	4247	d__Bacteria;p__Bacteroidota;c__Bacteroidia;o__Bacteroidales	Host-associated;Mammals: Human;Digestive system;Large intestine;Fecal	2.79329	15.3346	Human_associated
IMGPR_plasmid_3300028965_000011	9219		Host-associated;Mammals: Human;Digestive system;Large intestine;Fecal	2.45075	10.5971	Human_associated
IMGPR_plasmid_3300028965_000023	5995	d__Bacteria;p__Bacteroidota;c__Bacteroidia;o__Bacteroidales	Host-associated;Mammals: Human;Digestive system;Large intestine;Fecal	2.57223	12.0951	Human_associated
IMGPR_plasmid_3300028965_000049	3226	d__Bacteria;p__Bacteroidota;c__Bacteroidia;o__Bacteroidales;f__Bacteroidaceae	Host-associated;Mammals: Human;Digestive system;Large intestine;Fecal	3.04231	19.9536	Human_associated
IMGPR_plasmid_3300028966_000002	5121	d__Bacteria;p__Firmicutes_A;c__Clostridia	Host-associated;Mammals: Human;Digestive system;Large intestine;Fecal	2.89766	17.1317	Human_associated
IMGPR_plasmid_3300028966_000005	6312	d__Bacteria;p__Bacteroidota;c__Bacteroidia;o__Bacteroidales	Host-associated;Mammals: Human;Digestive system;Large intestine;Fecal	2.48501	11.0012	Human_associated
IMGPR_plasmid_3300028966_000012	4499	d__Bacteria;p__Firmicutes_A;c__Clostridia;o__Lachnospirales;f__Lachnospiraceae;g__Agathobacter;s__Agathobacter rectalis	Host-associated;Mammals: Human;Digestive system;Large intestine;Fecal	2.98691	18.8244	Human_associated
IMGPR_plasmid_3300028966_000016	2933	d__Bacteria;p__Bacteroidota;c__Bacteroidia;o__Bacteroidales	Host-associated;Mammals: Human;Digestive system;Large intestine;Fecal	3.26605	25.2077	Human_associated
IMGPR_plasmid_3300028967_000011	2743	d__Bacteria;p__Firmicutes_A;c__Clostridia;o__Lachnospirales;f__Lachnospiraceae;g__Anaerostipes;s__Anaerostipes hadrus	Host-associated;Mammals: Human;Digestive system;Large intestine;Fecal	3.1933	23.3686	Human_associated
IMGPR_plasmid_3300028968_000007	4217	d__Bacteria;p__Bacteroidota;c__Bacteroidia;o__Bacteroidales	Host-associated;Mammals: Human;Digestive system;Large intestine;Fecal	2.85032	16.2934	Human_associated
IMGPR_plasmid_3300028968_000010	4471	d__Bacteria;p__Actinobacteriota;c__Coriobacteriia;o__Coriobacteriales;f__Coriobacteriaceae;g__Collinsella;s__Collinsella sp900540945	Host-associated;Mammals: Human;Digestive system;Large intestine;Fecal	3.24135	24.5682	Human_associated
IMGPR_plasmid_3300028968_000033	3351	d__Bacteria;p__Firmicutes_A;c__Clostridia;o__Lachnospirales;f__Lachnospiraceae;g__Anaerostipes;s__Anaerostipes hadrus	Host-associated;Mammals: Human;Digestive system;Large intestine;Fecal	2.951	18.125	Human_associated
IMGPR_plasmid_3300028968_000068	9042	d__Bacteria;p__Bacteroidota;c__Bacteroidia;o__Bacteroidales	Host-associated;Mammals: Human;Digestive system;Large intestine;Fecal	2.24321	8.4235	Human_associated
IMGPR_plasmid_3300028968_000086	4559		Host-associated;Mammals: Human;Digestive system;Large intestine;Fecal	2.52467	11.4868	Human_associated
IMGPR_plasmid_3300028969_000001	5077	d__Bacteria;p__Bacteroidota;c__Bacteroidia;o__Bacteroidales	Host-associated;Mammals: Human;Digestive system;Large intestine;Fecal	2.80517	15.5299	Human_associated
IMGPR_plasmid_3300028969_000003	6039	d__Bacteria;p__Firmicutes_A;c__Clostridia;o__Oscillospirales	Host-associated;Mammals: Human;Digestive system;Large intestine;Fecal	2.84987	16.2855	Human_associated
IMGPR_plasmid_3300028969_000005	6844	d__Bacteria;p__Bacteroidota;c__Bacteroidia;o__Bacteroidales	Host-associated;Mammals: Human;Digestive system;Large intestine;Fecal	2.35523	9.54053	Human_associated
IMGPR_plasmid_3300028969_000007	80641	d__Bacteria;p__Proteobacteria;c__Gammaproteobacteria;o__Enterobacterales;f__Enterobacteriaceae;g__Escherichia	Host-associated;Mammals: Human;Digestive system;Large intestine;Fecal	0.881069	1.41348	Human_associated
IMGPR_plasmid_3300028969_000010	3723	d__Bacteria;p__Actinobacteriota;c__Actinomycetia;o__Actinomycetales;f__Bifidobacteriaceae;g__Bifidobacterium;s__Bifidobacterium longum	Host-associated;Mammals: Human;Digestive system;Large intestine;Fecal	3.40054	28.9802	Human_associated
IMGPR_plasmid_3300028969_000016	7772	d__Bacteria;p__Firmicutes_A;c__Clostridia	Host-associated;Mammals: Human;Digestive system;Large intestine;Fecal	2.45642	10.663	Human_associated
IMGPR_plasmid_3300028969_000017	7093	d__Bacteria;p__Bacteroidota;c__Bacteroidia;o__Bacteroidales;f__Tannerellaceae;g__Parabacteroides;s__Parabacteroides distasonis	Host-associated;Mammals: Human;Digestive system;Large intestine;Fecal	2.29648	8.93918	Human_associated
IMGPR_plasmid_3300028969_000028	4898	d__Bacteria;p__Bacteroidota;c__Bacteroidia;o__Bacteroidales	Host-associated;Mammals: Human;Digestive system;Large intestine;Fecal	2.92854	17.7002	Human_associated
IMGPR_plasmid_3300028969_000048	2850	d__Bacteria;p__Bacteroidota;c__Bacteroidia;o__Bacteroidales	Host-associated;Mammals: Human;Digestive system;Large intestine;Fecal	3.15044	22.3463	Human_associated
IMGPR_plasmid_3300028970_000001	5688	d__Bacteria;p__Bacteroidota;c__Bacteroidia;o__Bacteroidales	Host-associated;Mammals: Human;Digestive system;Large intestine;Fecal	3.06385	20.4098	Human_associated
IMGPR_plasmid_3300028970_000013	2626	d__Bacteria;p__Firmicutes_A;c__Clostridia;o__Lachnospirales;f__Lachnospiraceae;g__Anaerostipes;s__Anaerostipes hadrus	Host-associated;Mammals: Human;Digestive system;Large intestine;Fecal	3.0699	20.5398	Human_associated
IMGPR_plasmid_3300028971_000003	3080		Host-associated;Mammals: Human;Digestive system;Large intestine;Fecal	3.69728	39.3374	Human_associated
IMGPR_plasmid_3300028971_000005	3323		Host-associated;Mammals: Human;Digestive system;Large intestine;Fecal	1.76813	4.8599	Human_associated
IMGPR_plasmid_3300028971_000008	4180	d__Bacteria;p__Proteobacteria;c__Gammaproteobacteria;o__Enterobacterales;f__Enterobacteriaceae;g__Salmonella;s__Salmonella enterica	Host-associated;Mammals: Human;Digestive system;Large intestine;Fecal	3.50407	32.2506	Human_associated
IMGPR_plasmid_3300028971_000011	5221		Host-associated;Mammals: Human;Digestive system;Large intestine;Fecal	2.74427	14.5532	Human_associated
IMGPR_plasmid_3300028971_000015	4510		Host-associated;Mammals: Human;Digestive system;Large intestine;Fecal	2.01045	6.46669	Human_associated
IMGPR_plasmid_3300028971_000024	2602	d__Bacteria;p__Actinobacteriota;c__Actinomycetia;o__Actinomycetales;f__Bifidobacteriaceae;g__Bifidobacterium	Host-associated;Mammals: Human;Digestive system;Large intestine;Fecal	3.83694	45.3835	Human_associated
IMGPR_plasmid_3300028971_000058	4565		Host-associated;Mammals: Human;Digestive system;Large intestine;Fecal	2.55703	11.8975	Human_associated
IMGPR_plasmid_3300028971_000144	10302	d__Bacteria;p__Actinobacteriota;c__Actinomycetia;o__Actinomycetales;f__Bifidobacteriaceae;g__Bifidobacterium;s__Bifidobacterium longum	Host-associated;Mammals: Human;Digestive system;Large intestine;Fecal	2.18251	7.86851	Human_associated
IMGPR_plasmid_3300028972_000002	5263	d__Bacteria;p__Proteobacteria;c__Gammaproteobacteria;o__Enterobacterales;f__Enterobacteriaceae;g__Escherichia;s__Escherichia coli	Host-associated;Mammals: Human;Digestive system;Large intestine;Fecal	2.93707	17.8606	Human_associated
IMGPR_plasmid_3300028972_000004	5693	d__Bacteria;p__Bacteroidota;c__Bacteroidia;o__Bacteroidales	Host-associated;Mammals: Human;Digestive system;Large intestine;Fecal	2.24667	8.4562	Human_associated
IMGPR_plasmid_3300028972_000009	4247	d__Bacteria;p__Bacteroidota;c__Bacteroidia;o__Bacteroidales	Host-associated;Mammals: Human;Digestive system;Large intestine;Fecal	2.79915	15.4307	Human_associated
IMGPR_plasmid_3300028973_000001	5245	d__Bacteria;p__Proteobacteria;c__Gammaproteobacteria;o__Enterobacterales;f__Enterobacteriaceae;g__Escherichia;s__Escherichia coli	Host-associated;Mammals: Human;Digestive system;Large intestine;Fecal	2.96408	18.3768	Human_associated
IMGPR_plasmid_3300028973_000006	4227	d__Bacteria;p__Bacteroidota;c__Bacteroidia;o__Bacteroidales	Host-associated;Mammals: Human;Digestive system;Large intestine;Fecal	3.1117	21.4592	Human_associated
IMGPR_plasmid_3300028973_000014	4171		Host-associated;Mammals: Human;Digestive system;Large intestine;Fecal	2.76324	14.8511	Human_associated
IMGPR_plasmid_3300028975_000006	2593		Host-associated;Mammals: Human;Digestive system;Large intestine;Fecal	3.46651	31.0247	Human_associated
IMGPR_plasmid_3300028975_000008	5348	d__Bacteria;p__Bacteroidota;c__Bacteroidia;o__Bacteroidales;f__Bacteroidaceae	Host-associated;Mammals: Human;Digestive system;Large intestine;Fecal	2.73097	14.3477	Human_associated
IMGPR_plasmid_3300028975_000011	4248	d__Bacteria;p__Bacteroidota;c__Bacteroidia;o__Bacteroidales	Host-associated;Mammals: Human;Digestive system;Large intestine;Fecal	3.08789	20.9308	Human_associated
IMGPR_plasmid_3300028975_000017	41468	d__Bacteria;p__Bacteroidota;c__Bacteroidia;o__Bacteroidales;f__Bacteroidaceae	Host-associated;Mammals: Human;Digestive system;Large intestine;Fecal	1.23435	2.43616	Human_associated
IMGPR_plasmid_3300028975_000045	3226	d__Bacteria;p__Bacteroidota;c__Bacteroidia;o__Bacteroidales;f__Bacteroidaceae	Host-associated;Mammals: Human;Digestive system;Large intestine;Fecal	3.12319	21.7188	Human_associated
IMGPR_plasmid_3300028976_000004	7087	d__Bacteria;p__Proteobacteria;c__Gammaproteobacteria;o__Enterobacterales;f__Enterobacteriaceae;g__Escherichia;s__Escherichia coli	Host-associated;Mammals: Human;Digestive system;Large intestine;Fecal	2.68428	13.6476	Human_associated
IMGPR_plasmid_3300028976_000006	5213	d__Bacteria;p__Proteobacteria;c__Gammaproteobacteria;o__Enterobacterales;f__Enterobacteriaceae;g__Escherichia;s__Escherichia coli	Host-associated;Mammals: Human;Digestive system;Large intestine;Fecal	2.75782	14.7654	Human_associated
IMGPR_plasmid_3300028976_000012	4247	d__Bacteria;p__Bacteroidota;c__Bacteroidia;o__Bacteroidales	Host-associated;Mammals: Human;Digestive system;Large intestine;Fecal	3.10787	21.3734	Human_associated
IMGPR_plasmid_3300028976_000025	4173		Host-associated;Mammals: Human;Digestive system;Large intestine;Fecal	2.71949	14.1726	Human_associated
IMGPR_plasmid_3300028976_000036	4116	d__Bacteria;p__Actinobacteriota;c__Actinomycetia;o__Actinomycetales;f__Bifidobacteriaceae;g__Bifidobacterium;s__Bifidobacterium longum	Host-associated;Mammals: Human;Digestive system;Large intestine;Fecal	3.43023	29.8838	Human_associated
IMGPR_plasmid_3300028977_000001	5694	d__Bacteria;p__Bacteroidota;c__Bacteroidia;o__Bacteroidales	Host-associated;Mammals: Human;Digestive system;Large intestine;Fecal	2.21333	8.14612	Human_associated
IMGPR_plasmid_3300028977_000003	6488	d__Bacteria;p__Bacteroidota;c__Bacteroidia;o__Bacteroidales	Host-associated;Mammals: Human;Digestive system;Large intestine;Fecal	2.47356	10.8646	Human_associated
IMGPR_plasmid_3300028977_000004	4237	d__Bacteria;p__Bacteroidota;c__Bacteroidia;o__Bacteroidales	Host-associated;Mammals: Human;Digestive system;Large intestine;Fecal	3.04771	20.0671	Human_associated
IMGPR_plasmid_3300028978_000011	2972	d__Bacteria;p__Bacteroidota;c__Bacteroidia;o__Bacteroidales;f__Bacteroidaceae	Host-associated;Mammals: Human;Digestive system;Large intestine;Fecal	3.11774	21.5953	Human_associated
IMGPR_plasmid_3300028979_000006	4261	d__Bacteria;p__Bacteroidota;c__Bacteroidia;o__Bacteroidales	Host-associated;Mammals: Human;Digestive system;Large intestine;Fecal	3.11409	21.513	Human_associated
IMGPR_plasmid_3300028979_000020	2830	d__Bacteria;p__Bacteroidota;c__Bacteroidia;o__Bacteroidales	Host-associated;Mammals: Human;Digestive system;Large intestine;Fecal	3.19632	23.4423	Human_associated
IMGPR_plasmid_3300028980_000002	5694	d__Bacteria;p__Bacteroidota;c__Bacteroidia;o__Bacteroidales	Host-associated;Mammals: Human;Digestive system;Large intestine;Fecal	2.22827	8.28377	Human_associated
IMGPR_plasmid_3300028980_000010	4247	d__Bacteria;p__Bacteroidota;c__Bacteroidia;o__Bacteroidales	Host-associated;Mammals: Human;Digestive system;Large intestine;Fecal	3.12414	21.7403	Human_associated
IMGPR_plasmid_3300028980_000011	7777	d__Bacteria;p__Bacteroidota;c__Bacteroidia;o__Bacteroidales	Host-associated;Mammals: Human;Digestive system;Large intestine;Fecal	2.32346	9.21092	Human_associated
IMGPR_plasmid_3300028980_000026	5184		Host-associated;Mammals: Human;Digestive system;Large intestine;Fecal	2.67118	13.457	Human_associated
IMGPR_plasmid_3300028980_000029	7509	d__Bacteria;p__Bacteroidota;c__Bacteroidia;o__Bacteroidales	Host-associated;Mammals: Human;Digestive system;Large intestine;Fecal	2.32007	9.17636	Human_associated
IMGPR_plasmid_3300028980_000055	2958	d__Bacteria;p__Bacteroidota;c__Bacteroidia;o__Bacteroidales;f__Bacteroidaceae	Host-associated;Mammals: Human;Digestive system;Large intestine;Fecal	3.14634	22.2509	Human_associated
IMGPR_plasmid_3300028981_000002	6847	d__Bacteria;p__Bacteroidota;c__Bacteroidia;o__Bacteroidales	Host-associated;Mammals: Human;Digestive system;Large intestine;Fecal	2.39157	9.93059	Human_associated
IMGPR_plasmid_3300028981_000003	5075	d__Bacteria;p__Bacteroidota;c__Bacteroidia;o__Bacteroidales	Host-associated;Mammals: Human;Digestive system;Large intestine;Fecal	2.77429	15.0273	Human_associated
IMGPR_plasmid_3300028981_000006	4246	d__Bacteria;p__Bacteroidota;c__Bacteroidia;o__Bacteroidales	Host-associated;Mammals: Human;Digestive system;Large intestine;Fecal	3.08642	20.8986	Human_associated
IMGPR_plasmid_3300028982_000001	6751	d__Bacteria;p__Proteobacteria;c__Gammaproteobacteria;o__Enterobacterales;f__Enterobacteriaceae	Host-associated;Mammals: Human;Digestive system;Large intestine;Fecal	2.88852	16.9667	Human_associated
IMGPR_plasmid_3300028982_000005	3866	d__Bacteria;p__Bacteroidota;c__Bacteroidia;o__Bacteroidales;f__Bacteroidaceae	Host-associated;Mammals: Human;Digestive system;Large intestine;Fecal	3.11149	21.4545	Human_associated
IMGPR_plasmid_3300028983_000003	6601	d__Bacteria;p__Firmicutes_A;c__Clostridia;o__Lachnospirales;f__Lachnospiraceae	Host-associated;Mammals: Human;Digestive system;Large intestine;Fecal	2.59746	12.4296	Human_associated
IMGPR_plasmid_3300028983_000004	9983	d__Bacteria;p__Bacteroidota;c__Bacteroidia;o__Bacteroidales	Host-associated;Mammals: Human;Digestive system;Large intestine;Fecal	2.26088	8.59151	Human_associated
IMGPR_plasmid_3300028983_000005	5011	d__Bacteria;p__Bacteroidota;c__Bacteroidia;o__Bacteroidales;f__Tannerellaceae;g__Parabacteroides	Host-associated;Mammals: Human;Digestive system;Large intestine;Fecal	2.69183	13.7587	Human_associated
IMGPR_plasmid_3300028983_000006	4247	d__Bacteria;p__Bacteroidota;c__Bacteroidia;o__Bacteroidales	Host-associated;Mammals: Human;Digestive system;Large intestine;Fecal	3.09598	21.109	Human_associated
IMGPR_plasmid_3300028983_000007	6863	d__Bacteria;p__Bacteroidota;c__Bacteroidia;o__Bacteroidales;f__Tannerellaceae;g__Parabacteroides;s__Parabacteroides distasonis	Host-associated;Mammals: Human;Digestive system;Large intestine;Fecal	2.30221	8.99627	Human_associated
IMGPR_plasmid_3300028984_000009	4237	d__Bacteria;p__Bacteroidota;c__Bacteroidia;o__Bacteroidales	Host-associated;Mammals: Human;Digestive system;Large intestine;Fecal	2.86383	16.5285	Human_associated
IMGPR_plasmid_3300028984_000011	5830	d__Bacteria;p__Proteobacteria;c__Gammaproteobacteria;o__Enterobacterales;f__Enterobacteriaceae;g__Escherichia;s__Escherichia coli	Host-associated;Mammals: Human;Digestive system;Large intestine;Fecal	2.74526	14.5686	Human_associated
IMGPR_plasmid_3300028985_000003	5079	d__Bacteria;p__Bacteroidota;c__Bacteroidia;o__Bacteroidales	Host-associated;Mammals: Human;Digestive system;Large intestine;Fecal	2.77897	15.1024	Human_associated
IMGPR_plasmid_3300028985_000010	5693	d__Bacteria;p__Bacteroidota;c__Bacteroidia;o__Bacteroidales	Host-associated;Mammals: Human;Digestive system;Large intestine;Fecal	2.22935	8.29386	Human_associated
IMGPR_plasmid_3300028985_000011	4237	d__Bacteria;p__Bacteroidota;c__Bacteroidia;o__Bacteroidales	Host-associated;Mammals: Human;Digestive system;Large intestine;Fecal	2.87486	16.7229	Human_associated
IMGPR_plasmid_3300028985_000015	5309	d__Bacteria;p__Proteobacteria;c__Gammaproteobacteria;o__Enterobacterales;f__Enterobacteriaceae	Host-associated;Mammals: Human;Digestive system;Large intestine;Fecal	2.76962	14.9526	Human_associated
IMGPR_plasmid_3300028985_000058	5180	d__Bacteria;p__Actinobacteriota;c__Actinomycetia;o__Actinomycetales;f__Bifidobacteriaceae;g__Bifidobacterium;s__Bifidobacterium longum	Host-associated;Mammals: Human;Digestive system;Large intestine;Fecal	2.94223	17.9581	Human_associated
IMGPR_plasmid_3300028986_000005	5693	d__Bacteria;p__Bacteroidota;c__Bacteroidia;o__Bacteroidales	Host-associated;Mammals: Human;Digestive system;Large intestine;Fecal	2.22016	8.20881	Human_associated
IMGPR_plasmid_3300028986_000010	4248	d__Bacteria;p__Bacteroidota;c__Bacteroidia;o__Bacteroidales	Host-associated;Mammals: Human;Digestive system;Large intestine;Fecal	2.77044	14.9656	Human_associated
IMGPR_plasmid_3300028987_000001	3786	d__Bacteria;p__Actinobacteriota;c__Actinomycetia;o__Actinomycetales;f__Bifidobacteriaceae;g__Bifidobacterium;s__Bifidobacterium longum	Host-associated;Mammals: Human;Digestive system;Large intestine;Fecal	3.47417	31.271	Human_associated
IMGPR_plasmid_3300028987_000003	6847	d__Bacteria;p__Bacteroidota;c__Bacteroidia;o__Bacteroidales	Host-associated;Mammals: Human;Digestive system;Large intestine;Fecal	2.2896	8.871	Human_associated
IMGPR_plasmid_3300028987_000005	5693	d__Bacteria;p__Bacteroidota;c__Bacteroidia;o__Bacteroidales	Host-associated;Mammals: Human;Digestive system;Large intestine;Fecal	3.07508	20.6516	Human_associated
IMGPR_plasmid_3300028987_000006	33208	d__Bacteria;p__Bacteroidota;c__Bacteroidia;o__Bacteroidales	Host-associated;Mammals: Human;Digestive system;Large intestine;Fecal	1.22173	2.39306	Human_associated
IMGPR_plasmid_3300028987_000008	5652	d__Bacteria;p__Bacteroidota;c__Bacteroidia;o__Bacteroidales;f__Bacteroidaceae;g__Phocaeicola	Host-associated;Mammals: Human;Digestive system;Large intestine;Fecal	2.45849	10.6872	Human_associated
IMGPR_plasmid_3300028987_000012	9023	d__Bacteria;p__Bacteroidota;c__Bacteroidia;o__Bacteroidales	Host-associated;Mammals: Human;Digestive system;Large intestine;Fecal	2.25146	8.50158	Human_associated
IMGPR_plasmid_3300028987_000072	4970	d__Bacteria;p__Actinobacteriota;c__Actinomycetia;o__Actinomycetales;f__Bifidobacteriaceae;g__Bifidobacterium;s__Bifidobacterium longum	Host-associated;Mammals: Human;Digestive system;Large intestine;Fecal	3.09786	21.1505	Human_associated
IMGPR_plasmid_3300028988_000001	5061	d__Bacteria;p__Bacteroidota;c__Bacteroidia;o__Bacteroidales	Host-associated;Mammals: Human;Digestive system;Large intestine;Fecal	2.89813	17.1401	Human_associated
IMGPR_plasmid_3300028988_000007	5693	d__Bacteria;p__Bacteroidota;c__Bacteroidia;o__Bacteroidales	Host-associated;Mammals: Human;Digestive system;Large intestine;Fecal	2.21797	8.18868	Human_associated
IMGPR_plasmid_3300028988_000015	4247	d__Bacteria;p__Bacteroidota;c__Bacteroidia;o__Bacteroidales	Host-associated;Mammals: Human;Digestive system;Large intestine;Fecal	2.78925	15.2688	Human_associated
IMGPR_plasmid_3300028988_000022	7404	d__Bacteria;p__Bacteroidota;c__Bacteroidia;o__Bacteroidales;f__Tannerellaceae;g__Parabacteroides;s__Parabacteroides distasonis	Host-associated;Mammals: Human;Digestive system;Large intestine;Fecal	2.23115	8.31055	Human_associated
IMGPR_plasmid_3300028989_000005	9989	d__Bacteria;p__Bacteroidota;c__Bacteroidia;o__Bacteroidales	Host-associated;Mammals: Human;Digestive system;Large intestine;Fecal	2.26427	8.62412	Human_associated
IMGPR_plasmid_3300028989_000006	5262	d__Bacteria;p__Proteobacteria;c__Gammaproteobacteria;o__Enterobacterales;f__Enterobacteriaceae;g__Escherichia;s__Escherichia coli	Host-associated;Mammals: Human;Digestive system;Large intestine;Fecal	3.00757	19.2382	Human_associated
IMGPR_plasmid_3300028989_000010	5006	d__Bacteria;p__Bacteroidota;c__Bacteroidia;o__Bacteroidales;f__Tannerellaceae;g__Parabacteroides	Host-associated;Mammals: Human;Digestive system;Large intestine;Fecal	2.82821	15.9152	Human_associated
IMGPR_plasmid_3300028989_000012	4247	d__Bacteria;p__Bacteroidota;c__Bacteroidia;o__Bacteroidales	Host-associated;Mammals: Human;Digestive system;Large intestine;Fecal	2.78504	15.2005	Human_associated
IMGPR_plasmid_3300028989_000013	6863	d__Bacteria;p__Bacteroidota;c__Bacteroidia;o__Bacteroidales;f__Tannerellaceae;g__Parabacteroides;s__Parabacteroides distasonis	Host-associated;Mammals: Human;Digestive system;Large intestine;Fecal	2.39208	9.93619	Human_associated
IMGPR_plasmid_3300028989_000017	4171		Host-associated;Mammals: Human;Digestive system;Large intestine;Fecal	2.79673	15.391	Human_associated
IMGPR_plasmid_3300028990_000001	8057		Host-associated;Mammals: Human;Digestive system;Large intestine;Fecal	2.1256	7.37796	Human_associated
IMGPR_plasmid_3300028990_000007	5757	d__Bacteria;p__Actinobacteriota;c__Actinomycetia;o__Actinomycetales;f__Bifidobacteriaceae;g__Bifidobacterium;s__Bifidobacterium longum	Host-associated;Mammals: Human;Digestive system;Large intestine;Fecal	2.96292	18.3543	Human_associated
[truncated: 8,770 more rows]

## Sheet: Fig5G
Toxin/Antitoxin	Point-Biserial Correlation
[truncated: 24 more rows]

[truncated: 2 more sheets: Fig5H, Fig5I]
